# Supplementary material for: Bis{2-[4-(methyl­sulfan­yl)phen­yl]-1H-benzimidazol-3-ium} tetra­bromido­cadmate(II) ethanol monosolvate
Source: Acta Crystallogr Sect E Struct Rep Online. 2011 May 20;67(Pt 6):m771. doi: 10.1107/S1600536811018058 (PMC3120599; doi:10.1107/S1600536811018058)
Supplement: Supplementary file 1 [file e-67-0m771-sup1.cif]

##############################################################################
#                                                                            #
# This CIF contains the data in a paper accepted for publication in          #
# Acta Crystallographica Section E. It conforms to the requirements of       #
# Notes for Authors for Acta Crystallographica Section E, and has been       #
# peer reviewed under the auspices of the IUCr Commission on Journals.       #
#                                                                            #
# Full details of the Crystallographic Information File format               #
# are given in the paper "The Crystallographic Information File (CIF):       #
# a New Standard Archive File for Crystallography" by S. R. Hall, F. H.      #
# Allen and I. D. Brown [Acta Cryst. (1991), A47, 655-685].                  #
#                                                                            #
# The current version of the core CIF dictionary is obtainable from          #
# ftp://ftp.iucr.org/pub/cif_core.dic.                                       #
#                                                                            #
# Software is freely available for graphical display of the structure(s)     #
# in this CIF. For information consult the CIF software page                 #
# http://www.iucr.org/resources/cif/software.                                #
#                                                                            #
# This file may be used for bona fide research purposes within the           #
# scientific community so long as proper attribution is given to the journal # 
# article from which it was obtained.                                        #
#                                                                            #
##############################################################################
data_global
_audit_creation_method     'PLATON <TABLE ACC> option'
_journal_date_recd_electronic     2011-02-12
_journal_date_accepted     2011-05-12
_journal_name_full     'Acta Crystallographica, Section E'
_journal_year     2011
_journal_volume     67
_journal_issue      6
_journal_page_first     m771
_journal_page_last     m771
_journal_paper_category     QM
_journal_coeditor_code     DS2093
_publ_contact_author_name
;
 'Noor Shahina Begum'
;
_publ_contact_author_address
;
 Department of Chemistry
 Bangalore University
 Bangalore,560001
 India
;
_publ_contact_author_email     'noorsb@rediffmail.com'
_publ_contact_author_fax     '(91) 80 2296 1331'
_publ_contact_author_phone     '(91) 80 2296 1344'
_publ_section_title
;
Bis{2-[4-(methylsulfanyl)phenyl]-1<i>H</i>-benzimidazol-3-ium}
tetrabromidocadmate(II) ethanol monosolvate
;
loop_
    _publ_author_name
    _publ_author_address
    'M. N. Manjunatha'
;
 Department of Chemistry,
 Bangalore University,
 Bangalore 560 001,
 Karnataka
 India
;
    'Mohamed Ziaulla'
;
 Department of Chemistry,
 Bangalore University,
 Bangalore 560 001,
 Karnataka
 India
;
    'Noor Shahina Begum'
;
 Department of Chemistry,
 Bangalore University,
 Bangalore 560 001,
 Karnataka
 India
;
    'K. R. Nagasundara'
;
 Department of Chemistry,
 Bangalore University,
 Bangalore 560 001,
 Karnataka
 India
;
data_I
_chemical_name_systematic
;
Bis{2-[4-(methylsulfanyl)phenyl]-1<i>H</i>-benzimidazol-3-ium}
tetrabromidocadmate(II) ethanol monosolvate
;
_chemical_name_common     ?
_chemical_formula_moiety     '2(C14 H13 N2 S +), Br4 Cd 2-, C2 H6 O'
_chemical_formula_sum     'C30 H32 Br4 Cd N4 O S2'
_chemical_formula_structural     ?
_chemical_formula_iupac     '(C14 H13 N2 S)2 [Cd Br4], C2 H6 O'
_chemical_formula_weight     960.76
_chemical_melting_point     ?
_symmetry_cell_setting     orthorhombic
_symmetry_space_group_name_H-M     'P b c a'
_symmetry_space_group_name_Hall     '-P 2ac 2ab'
loop_
    _symmetry_equiv_pos_as_xyz
    'x, y, z'
    '-x+1/2, -y, z+1/2'
    'x+1/2, -y+1/2, -z'
    '-x, y+1/2, -z+1/2'
    '-x, -y, -z'
    'x+1/2,+y,-z+1/2'
    '-x-1/2, y-1/2, z'
    'x,-y+1/2,+z-1/2'
_cell_length_a     22.1321(15)
_cell_length_b     13.8746(10)
_cell_length_c     22.2594(16)
_cell_angle_alpha     90.00
_cell_angle_beta     90.00
_cell_angle_gamma     90.00
_cell_volume     6835.3(8)
_cell_formula_units_Z     8
_cell_measurement_reflns_used     7467
_cell_measurement_theta_min     1.83
_cell_measurement_theta_max     27.00
_cell_measurement_temperature     123(2)
_cell_special_details
;
;
_exptl_crystal_description     'block'
_exptl_crystal_colour     'yellow'
_exptl_crystal_size_max     0.20
_exptl_crystal_size_mid     0.18
_exptl_crystal_size_min     0.18
_exptl_crystal_size_rad     ?
_exptl_crystal_density_diffrn     1.867
_exptl_crystal_density_meas     ?
_exptl_crystal_density_method     'Not Measured'
_exptl_crystal_F_000     3744
_exptl_absorpt_coefficient_mu     5.468
_exptl_absorpt_correction_type     multi-scan
_exptl_absorpt_process_details     '(SADABS; Sheldrick, 1996)'
_exptl_absorpt_correction_T_min     0.4077
_exptl_absorpt_correction_T_max     0.4394
_exptl_special_details
;
;
_diffrn_ambient_temperature     123(2)
_diffrn_radiation_type     'MoK\a'
_diffrn_radiation_wavelength     0.71073
_diffrn_radiation_source     'Enhance (Mo) X-ray Source'
_diffrn_radiation_monochromator     'graphite'
_diffrn_measurement_device_type     'Bruker SMART APEX CCD detector'
_diffrn_measurement_method     \w
_diffrn_reflns_number     93968
_diffrn_reflns_av_R_equivalents     0.0836
_diffrn_reflns_av_sigmaI/netI     0.0399
_diffrn_reflns_theta_min     1.83
_diffrn_reflns_theta_max     27.00
_diffrn_reflns_theta_full     27.00
_diffrn_measured_fraction_theta_max     1.000
_diffrn_measured_fraction_theta_full     1.000
_diffrn_reflns_limit_h_min     -28
_diffrn_reflns_limit_h_max     28
_diffrn_reflns_limit_k_min     -17
_diffrn_reflns_limit_k_max     17
_diffrn_reflns_limit_l_min     -28
_diffrn_reflns_limit_l_max     28
_refine_special_details
;
Refinement of <i>F</i>^2^ against ALL reflections. The weighted <i>R</i>-factor
<i>wR</i> and goodness of fit <i>S</i> are based on <i>F</i>^2^, conventional
<i>R</i>-factors <i>R</i> are based on <i>F</i>, with <i>F</i> set to zero for
negative <i>F</i>^2^. The threshold expression of <i>F</i>^2^ >
2\s(<i>F</i>^2^) is used only for calculating <i>R</i>-factors(gt) <i>etc</i>.
and is not relevant to the choice of reflections for refinement.
<i>R</i>-factors based on <i>F</i>^2^ are statistically about twice as large
as those based on <i>F</i>, and <i>R</i>- factors based on ALL data will be
even larger.
;
_reflns_number_total     7467
_reflns_number_gt     5951
_reflns_threshold_expression     I>2\s(I)
_refine_ls_structure_factor_coef     Fsqd
_refine_ls_matrix_type     full
_refine_ls_R_factor_all     0.0526
_refine_ls_R_factor_gt     0.0342
_refine_ls_wR_factor_gt     0.0720
_refine_ls_wR_factor_ref     0.0791
_refine_ls_goodness_of_fit_ref     0.791
_refine_ls_restrained_S_all     0.791
_refine_ls_number_reflns     7467
_refine_ls_number_parameters     407
_refine_ls_number_restraints     0
_refine_ls_hydrogen_treatment     mixed
_refine_ls_weighting_scheme     calc
_refine_ls_weighting_details
        'calc w=1/[\s^2^(Fo^2^)+(0.0318P)^2^+49.2262P] where P=(Fo^2^+2Fc^2^)/3'
_atom_sites_solution_hydrogens     geom
_atom_sites_solution_primary     direct
_atom_sites_solution_secondary     difmap
_refine_ls_shift/su_max     0.001
_refine_ls_shift/su_mean     0.000
_refine_diff_density_max     0.869
_refine_diff_density_min     -0.688
_refine_ls_extinction_method     none
_refine_ls_extinction_coef     ?
loop_
    _atom_type_symbol
    _atom_type_description
    _atom_type_scat_dispersion_real
    _atom_type_scat_dispersion_imag
    _atom_type_scat_source
    'C' 'C' 0.0033 0.0016
                         'International Tables Vol C Tables 4.2.6.8 and 6.1.1.4'
    'H' 'H' 0.0000 0.0000
                         'International Tables Vol C Tables 4.2.6.8 and 6.1.1.4'
    'Br' 'Br' -0.2901 2.4595
                         'International Tables Vol C Tables 4.2.6.8 and 6.1.1.4'
    'Cd' 'Cd' -0.8075 1.2024
                         'International Tables Vol C Tables 4.2.6.8 and 6.1.1.4'
    'N' 'N' 0.0061 0.0033
                         'International Tables Vol C Tables 4.2.6.8 and 6.1.1.4'
    'O' 'O' 0.0106 0.0060
                         'International Tables Vol C Tables 4.2.6.8 and 6.1.1.4'
    'S' 'S' 0.1246 0.1234
                         'International Tables Vol C Tables 4.2.6.8 and 6.1.1.4'
_computing_data_collection     'SMART (Bruker, 1998)'
_computing_cell_refinement     'SAINT-Plus (Bruker, 1998)'
_computing_data_reduction     'SAINT-Plus (Bruker, 1998)'
_computing_structure_solution     'SHELXS97 (Sheldrick, 2008)'
_computing_structure_refinement     'SHELXL97 (Sheldrick, 2008)'
_computing_molecular_graphics
             'ORTEP-3 (Farrugia, 1997) and CAMERON (Watkin <i>et al.</i>, 1996)'
_computing_publication_material     'WinGX (Farrugia, 1999)'
loop_
    _atom_site_type_symbol
    _atom_site_label
    _atom_site_fract_x
    _atom_site_fract_y
    _atom_site_fract_z
    _atom_site_U_iso_or_equiv
    _atom_site_adp_type
    _atom_site_calc_flag
    _atom_site_refinement_flags
    _atom_site_occupancy
    _atom_site_symmetry_multiplicity
    _atom_site_disorder_assembly
    _atom_site_disorder_group
    Cd Cd1 0.348496(11) 0.21808(2) 0.361336(13) 0.02080(7) Uani d . 1 1 . .
    Br Br1 0.326079(18) 0.11642(3) 0.26634(2) 0.02983(11) Uani d . 1 1 . .
    Br Br2 0.399388(19) 0.11298(3) 0.441935(19) 0.02699(10) Uani d . 1 1 . .
    Br Br3 0.425609(17) 0.35205(3) 0.330092(18) 0.02342(9) Uani d . 1 1 . .
    Br Br4A 0.25223(3) 0.29865(10) 0.40079(6) 0.0445(4) Uani d P 0.828(5) 1 . .
    Br Br4B 0.2514(2) 0.2592(6) 0.4250(3) 0.0302(17) Uiso d P 0.106(3) 1 . .
    Br Br4C 0.2621(4) 0.3426(10) 0.3968(3) 0.028(3) Uiso d P 0.068(4) 1 . .
    S S1 0.11862(4) 0.36770(8) 0.16669(5) 0.0261(2) Uani d . 1 1 . .
    S S2 0.64644(5) 0.09455(8) 0.43078(5) 0.0259(2) Uani d . 1 1 . .
    N N1 0.42680(14) 0.3486(2) 0.18313(16) 0.0184(7) Uani d . 1 1 . .
    H H1N 0.4190(18) 0.346(3) 0.217(2) 0.011(11) Uiso d . 1 1 . .
    N N2 0.41912(14) 0.3569(2) 0.08615(16) 0.0172(7) Uani d . 1 1 . .
    H H2N 0.405(2) 0.362(3) 0.051(2) 0.022(12) Uiso d . 1 1 . .
    N N3 0.45281(14) 0.1032(2) 0.19059(16) 0.0186(7) Uani d . 1 1 . .
    H H3N 0.429(2) 0.100(4) 0.218(2) 0.038(15) Uiso d . 1 1 . .
    N N4 0.53761(15) 0.1058(2) 0.14156(16) 0.0208(7) Uani d . 1 1 . .
    H H4N 0.575(2) 0.103(3) 0.136(2) 0.034(13) Uiso d . 1 1 . .
    O O1 0.15209(14) 0.1207(3) 0.39651(19) 0.0460(9) Uani d . 1 1 . .
    H H1 0.1697 0.1741 0.3994 0.069 Uiso calc R 1 1 . .
    C C1 0.72537(18) 0.1017(3) 0.4124(2) 0.0306(10) Uani d . 1 1 . .
    H H1A 0.7375 0.0434 0.3907 0.046 Uiso calc R 1 1 . .
    H H1B 0.7491 0.1073 0.4494 0.046 Uiso calc R 1 1 . .
    H H1C 0.7326 0.1583 0.3871 0.046 Uiso calc R 1 1 . .
    C C2 0.61084(17) 0.0962(3) 0.36033(19) 0.0194(8) Uani d . 1 1 . .
    C C3 0.64147(17) 0.0996(3) 0.3056(2) 0.0229(9) Uani d . 1 1 . .
    H H3 0.6844 0.1015 0.3049 0.027 Uiso calc R 1 1 . .
    C C4 0.60955(16) 0.1002(3) 0.25272(19) 0.0214(8) Uani d . 1 1 . .
    H H4 0.6307 0.1015 0.2156 0.026 Uiso calc R 1 1 . .
    C C5 0.54640(17) 0.0990(3) 0.25268(18) 0.0184(8) Uani d . 1 1 . .
    C C6 0.51621(16) 0.0957(3) 0.30770(18) 0.0196(8) Uani d . 1 1 . .
    H H6 0.4733 0.0944 0.3084 0.024 Uiso calc R 1 1 . .
    C C7 0.54755(17) 0.0943(3) 0.36072(19) 0.0212(8) Uani d . 1 1 . .
    H H7 0.5264 0.0920 0.3978 0.025 Uiso calc R 1 1 . .
    C C8 0.51336(16) 0.1021(3) 0.19612(18) 0.0181(8) Uani d . 1 1 . .
    C C9 0.49220(16) 0.1105(3) 0.09894(18) 0.0205(8) Uani d . 1 1 . .
    C C10 0.43776(17) 0.1091(3) 0.13000(18) 0.0186(8) Uani d . 1 1 . .
    C C11 0.38240(17) 0.1154(3) 0.1008(2) 0.0234(9) Uani d . 1 1 . .
    H H11 0.3452 0.1145 0.1222 0.028 Uiso calc R 1 1 . .
    C C12 0.38445(18) 0.1230(3) 0.0395(2) 0.0252(9) Uani d . 1 1 . .
    H H12 0.3476 0.1283 0.0179 0.030 Uiso calc R 1 1 . .
    C C13 0.43935(19) 0.1233(3) 0.0071(2) 0.0279(9) Uani d . 1 1 . .
    H H13 0.4386 0.1280 -0.0354 0.034 Uiso calc R 1 1 . .
    C C14 0.49412(19) 0.1170(3) 0.0366(2) 0.0271(9) Uani d . 1 1 . .
    H H14 0.5313 0.1170 0.0154 0.033 Uiso calc R 1 1 . .
    C C15 0.08636(17) 0.3561(3) 0.0930(2) 0.0263(9) Uani d . 1 1 . .
    H H15A 0.1001 0.4096 0.0677 0.039 Uiso calc R 1 1 . .
    H H15B 0.0422 0.3575 0.0959 0.039 Uiso calc R 1 1 . .
    H H15C 0.0992 0.2949 0.0751 0.039 Uiso calc R 1 1 . .
    C C16 0.19661(16) 0.3623(3) 0.15389(19) 0.0209(8) Uani d . 1 1 . .
    C C17 0.22338(16) 0.3494(3) 0.09802(19) 0.0203(8) Uani d . 1 1 . .
    H H17 0.1987 0.3427 0.0633 0.024 Uiso calc R 1 1 . .
    C C18 0.28564(16) 0.3464(3) 0.09239(18) 0.0197(8) Uani d . 1 1 . .
    H H18 0.3034 0.3379 0.0539 0.024 Uiso calc R 1 1 . .
    C C19 0.32244(16) 0.3556(3) 0.14304(18) 0.0182(8) Uani d . 1 1 . .
    C C20 0.29562(17) 0.3688(3) 0.19946(19) 0.0233(8) Uani d . 1 1 . .
    H H20 0.3202 0.3754 0.2342 0.028 Uiso calc R 1 1 . .
    C C21 0.23346(18) 0.3722(3) 0.2046(2) 0.0253(9) Uani d . 1 1 . .
    H H21 0.2155 0.3813 0.2430 0.030 Uiso calc R 1 1 . .
    C C22 0.38773(16) 0.3542(3) 0.13739(17) 0.0172(7) Uani d . 1 1 . .
    C C23 0.48535(16) 0.3490(3) 0.16087(18) 0.0180(8) Uani d . 1 1 . .
    C C24 0.54085(17) 0.3457(3) 0.1900(2) 0.0253(9) Uani d . 1 1 . .
    H H24 0.5440 0.3420 0.2325 0.030 Uiso calc R 1 1 . .
    C C25 0.59109(18) 0.3483(3) 0.1532(2) 0.0301(10) Uani d . 1 1 . .
    H H25 0.6301 0.3463 0.1710 0.036 Uiso calc R 1 1 . .
    C C26 0.58653(17) 0.3537(3) 0.0909(2) 0.0273(9) Uani d . 1 1 . .
    H H26 0.6225 0.3555 0.0676 0.033 Uiso calc R 1 1 . .
    C C27 0.53125(17) 0.3566(3) 0.0619(2) 0.0235(9) Uani d . 1 1 . .
    H H27 0.5280 0.3602 0.0194 0.028 Uiso calc R 1 1 . .
    C C28 0.48085(16) 0.3539(3) 0.09907(18) 0.0174(7) Uani d . 1 1 . .
    C C29 0.22850(16) 0.0414(3) 0.45435(18) 0.0460(13) Uani d . 1 1 . .
    H H29A 0.2535 0.0992 0.4589 0.069 Uiso calc R 1 1 . .
    H H29B 0.2542 -0.0160 0.4559 0.069 Uiso calc R 1 1 . .
    H H29C 0.1988 0.0388 0.4869 0.069 Uiso calc R 1 1 . .
    C C30 0.19621(16) 0.0449(3) 0.39490(18) 0.0428(12) Uani d R 1 1 . .
    H H30A 0.2256 0.0570 0.3622 0.051 Uiso calc R 1 1 . .
    H H30B 0.1761 -0.0176 0.3871 0.051 Uiso calc R 1 1 . .
loop_
    _atom_site_aniso_label
    _atom_site_aniso_U_11
    _atom_site_aniso_U_22
    _atom_site_aniso_U_33
    _atom_site_aniso_U_12
    _atom_site_aniso_U_13
    _atom_site_aniso_U_23
    Cd1 0.01375(12) 0.02995(15) 0.01871(15) 0.00150(11) -0.00061(11)
                                                                    -0.00047(12)
    Br1 0.01902(18) 0.0486(3) 0.0218(2) -0.00511(18) 0.00033(16) -0.00842(19)
    Br2 0.0268(2) 0.0371(2) 0.0170(2) 0.00091(17) -0.00239(16) 0.00446(17)
    Br3 0.02397(19) 0.0292(2) 0.0171(2) -0.00377(16) -0.00242(16) 0.00177(16)
    Br4A 0.0152(3) 0.0288(7) 0.0897(8) 0.0002(3) 0.0138(3) -0.0106(5)
    S1 0.0164(4) 0.0349(6) 0.0269(6) 0.0037(4) 0.0056(4) 0.0071(5)
    S2 0.0231(5) 0.0303(5) 0.0241(6) 0.0015(4) -0.0071(4) -0.0005(4)
    N1 0.0197(16) 0.0236(17) 0.0121(18) 0.0033(13) -0.0002(13) 0.0013(14)
    N2 0.0143(14) 0.0235(16) 0.0137(18) -0.0019(12) -0.0029(13) -0.0010(13)
    N3 0.0138(15) 0.0223(17) 0.0196(19) -0.0024(12) 0.0015(13) 0.0029(14)
    N4 0.0147(15) 0.0261(17) 0.0218(19) 0.0031(13) 0.0018(13) 0.0018(14)
    O1 0.0256(16) 0.052(2) 0.060(3) 0.0025(15) -0.0133(17) -0.010(2)
    C1 0.0209(19) 0.031(2) 0.040(3) 0.0003(17) -0.0128(19) 0.002(2)
    C2 0.0216(18) 0.0139(17) 0.023(2) 0.0013(14) -0.0059(16) 0.0002(15)
    C3 0.0143(17) 0.024(2) 0.030(2) 0.0039(15) 0.0001(16) 0.0005(17)
    C4 0.0147(17) 0.027(2) 0.023(2) 0.0007(15) 0.0014(15) -0.0019(17)
    C5 0.0180(17) 0.0178(18) 0.019(2) 0.0018(14) 0.0005(15) 0.0007(15)
    C6 0.0149(17) 0.0217(19) 0.022(2) 0.0015(14) 0.0024(15) -0.0014(16)
    C7 0.0180(17) 0.0232(19) 0.022(2) 0.0003(15) 0.0050(16) -0.0001(16)
    C8 0.0168(17) 0.0167(18) 0.021(2) -0.0006(14) 0.0010(15) 0.0025(16)
    C9 0.0180(18) 0.0240(19) 0.020(2) 0.0044(15) -0.0004(15) -0.0003(16)
    C10 0.0219(18) 0.0176(18) 0.016(2) -0.0021(14) 0.0003(15) 0.0011(15)
    C11 0.0181(18) 0.0229(19) 0.029(2) -0.0014(15) -0.0034(16) -0.0016(17)
    C12 0.026(2) 0.024(2) 0.026(2) 0.0024(16) -0.0112(17) -0.0067(17)
    C13 0.035(2) 0.033(2) 0.015(2) 0.0056(18) -0.0035(17) -0.0049(18)
    C14 0.027(2) 0.031(2) 0.023(2) 0.0022(17) 0.0060(17) -0.0015(18)
    C15 0.0160(18) 0.034(2) 0.029(2) 0.0018(16) 0.0002(16) 0.0008(19)
    C16 0.0153(17) 0.0181(18) 0.029(2) 0.0021(14) 0.0042(16) 0.0044(16)
    C17 0.0163(17) 0.0217(19) 0.023(2) -0.0010(14) -0.0014(16) -0.0011(16)
    C18 0.0169(17) 0.0224(19) 0.020(2) -0.0003(14) 0.0039(15) 0.0006(16)
    C19 0.0182(17) 0.0171(17) 0.019(2) 0.0020(14) 0.0016(15) 0.0000(15)
    C20 0.0213(19) 0.028(2) 0.021(2) 0.0022(16) 0.0011(16) 0.0035(17)
    C21 0.0239(19) 0.032(2) 0.020(2) 0.0040(16) 0.0048(17) 0.0045(18)
    C22 0.0224(18) 0.0138(17) 0.015(2) -0.0001(14) 0.0015(15) -0.0008(15)
    C23 0.0163(17) 0.0182(18) 0.019(2) -0.0007(14) -0.0027(15) -0.0016(16)
    C24 0.0214(19) 0.031(2) 0.024(2) 0.0006(16) -0.0071(17) 0.0011(18)
    C25 0.0187(19) 0.035(2) 0.036(3) -0.0032(17) -0.0103(18) 0.000(2)
    C26 0.0157(18) 0.038(2) 0.028(2) 0.0009(16) 0.0009(16) 0.0081(19)
    C27 0.0196(18) 0.027(2) 0.025(2) 0.0007(15) 0.0017(16) 0.0024(17)
    C28 0.0163(17) 0.0173(17) 0.019(2) -0.0005(14) -0.0048(15) -0.0011(15)
    C29 0.048(3) 0.054(3) 0.036(3) -0.005(3) -0.006(2) -0.003(3)
    C30 0.031(2) 0.049(3) 0.049(3) 0.007(2) -0.007(2) -0.009(3)
_geom_special_details
;
All s.u.'s (except the s.u. in the dihedral angle between two l.s. planes) are
estimated using the full covariance matrix. The cell s.u.'s are taken into
account individually in the estimation of s.u.'s in distances, angles and
torsion angles; correlations between s.u.'s in cell parameters are only used
when they are defined by crystal symmetry. An approximate (isotropic)
treatment of cell s.u.'s is used for estimating s.u.'s involving l.s. planes.
;
loop_
    _geom_bond_atom_site_label_1
    _geom_bond_atom_site_label_2
    _geom_bond_site_symmetry_2
    _geom_bond_distance
    _geom_bond_publ_flag
    Cd1 Br4A . 2.5612(6) ?
    Cd1 Br2 . 2.5717(5) ?
    Cd1 Br1 . 2.5898(5) ?
    Cd1 Br3 . 2.6175(5) ?
    Cd1 Br4B . 2.636(5) ?
    Cd1 Br4C . 2.695(8) ?
    Br4A Br4C . 0.654(14) ?
    Br4A Br4B . 0.768(8) ?
    Br4B Br4C . 1.338(16) ?
    S1 C16 . 1.751(4) ?
    S1 C15 . 1.797(4) ?
    S2 C2 . 1.755(4) ?
    S2 C1 . 1.797(4) ?
    N1 C22 . 1.338(5) ?
    N1 C23 . 1.387(5) ?
    N1 H1N . 0.77(4) ?
    N2 C22 . 1.336(5) ?
    N2 C28 . 1.397(4) ?
    N2 H2N . 0.84(5) ?
    N3 C8 . 1.346(5) ?
    N3 C10 . 1.392(5) ?
    N3 H3N . 0.81(5) ?
    N4 C8 . 1.329(5) ?
    N4 C9 . 1.384(5) ?
    N4 H4N . 0.84(5) ?
    O1 C30 . 1.435(5) ?
    O1 H1 . 0.8400 ?
    C1 H1A . 0.9800 ?
    C1 H1B . 0.9800 ?
    C1 H1C . 0.9800 ?
    C2 C3 . 1.395(6) ?
    C2 C7 . 1.401(5) ?
    C3 C4 . 1.373(6) ?
    C3 H3 . 0.9500 ?
    C4 C5 . 1.398(5) ?
    C4 H4 . 0.9500 ?
    C5 C6 . 1.396(5) ?
    C5 C8 . 1.457(5) ?
    C6 C7 . 1.369(6) ?
    C6 H6 . 0.9500 ?
    C7 H7 . 0.9500 ?
    C9 C14 . 1.390(6) ?
    C9 C10 . 1.389(5) ?
    C10 C11 . 1.390(5) ?
    C11 C12 . 1.370(6) ?
    C11 H11 . 0.9500 ?
    C12 C13 . 1.413(6) ?
    C12 H12 . 0.9500 ?
    C13 C14 . 1.382(6) ?
    C13 H13 . 0.9500 ?
    C14 H14 . 0.9500 ?
    C15 H15A . 0.9800 ?
    C15 H15B . 0.9800 ?
    C15 H15C . 0.9800 ?
    C16 C17 . 1.389(6) ?
    C16 C21 . 1.400(6) ?
    C17 C18 . 1.384(5) ?
    C17 H17 . 0.9500 ?
    C18 C19 . 1.397(5) ?
    C18 H18 . 0.9500 ?
    C19 C20 . 1.401(6) ?
    C19 C22 . 1.451(5) ?
    C20 C21 . 1.381(5) ?
    C20 H20 . 0.9500 ?
    C21 H21 . 0.9500 ?
    C23 C28 . 1.381(5) ?
    C23 C24 . 1.390(5) ?
    C24 C25 . 1.382(6) ?
    C24 H24 . 0.9500 ?
    C25 C26 . 1.392(6) ?
    C25 H25 . 0.9500 ?
    C26 C27 . 1.384(5) ?
    C26 H26 . 0.9500 ?
    C27 C28 . 1.390(5) ?
    C27 H27 . 0.9500 ?
    C29 C30 . 1.5047 ?
    C29 H29A . 0.9800 ?
    C29 H29B . 0.9800 ?
    C29 H29C . 0.9800 ?
    C30 H30A . 0.9900 ?
    C30 H30B . 0.9900 ?
loop_
    _geom_angle_atom_site_label_1
    _geom_angle_atom_site_label_2
    _geom_angle_atom_site_label_3
    _geom_angle_site_symmetry_1
    _geom_angle_site_symmetry_3
    _geom_angle
    _geom_angle_publ_flag
    Br4A Cd1 Br2 . . 111.87(4) ?
    Br4A Cd1 Br1 . . 111.00(2) ?
    Br2 Cd1 Br1 . . 110.162(19) ?
    Br4A Cd1 Br3 . . 108.88(4) ?
    Br2 Cd1 Br3 . . 107.605(16) ?
    Br1 Cd1 Br3 . . 107.142(17) ?
    Br4A Cd1 Br4B . . 16.92(16) ?
    Br2 Cd1 Br4B . . 96.01(16) ?
    Br1 Cd1 Br4B . . 113.60(11) ?
    Br3 Cd1 Br4B . . 121.39(17) ?
    Br4A Cd1 Br4C . . 14.0(3) ?
    Br2 Cd1 Br4C . . 118.01(18) ?
    Br1 Cd1 Br4C . . 116.9(2) ?
    Br3 Cd1 Br4C . . 94.9(3) ?
    Br4B Cd1 Br4C . . 29.0(3) ?
    Br4C Br4A Br4B . . 140.2(8) ?
    Br4C Br4A Cd1 . . 94.7(6) ?
    Br4B Br4A Cd1 . . 87.1(4) ?
    Br4A Br4B Br4C . . 18.3(5) ?
    Br4A Br4B Cd1 . . 76.0(4) ?
    Br4C Br4B Cd1 . . 77.9(4) ?
    Br4A Br4C Br4B . . 21.6(5) ?
    Br4A Br4C Cd1 . . 71.3(6) ?
    Br4B Br4C Cd1 . . 73.0(5) ?
    C16 S1 C15 . . 103.9(2) ?
    C2 S2 C1 . . 103.4(2) ?
    C22 N1 C23 . . 109.4(3) ?
    C22 N1 H1N . . 127(3) ?
    C23 N1 H1N . . 124(3) ?
    C22 N2 C28 . . 109.4(3) ?
    C22 N2 H2N . . 127(3) ?
    C28 N2 H2N . . 124(3) ?
    C8 N3 C10 . . 109.1(3) ?
    C8 N3 H3N . . 126(4) ?
    C10 N3 H3N . . 125(4) ?
    C8 N4 C9 . . 109.6(3) ?
    C8 N4 H4N . . 122(3) ?
    C9 N4 H4N . . 128(3) ?
    C30 O1 H1 . . 109.5 ?
    S2 C1 H1A . . 109.5 ?
    S2 C1 H1B . . 109.5 ?
    H1A C1 H1B . . 109.5 ?
    S2 C1 H1C . . 109.5 ?
    H1A C1 H1C . . 109.5 ?
    H1B C1 H1C . . 109.5 ?
    C3 C2 C7 . . 119.5(4) ?
    C3 C2 S2 . . 124.2(3) ?
    C7 C2 S2 . . 116.3(3) ?
    C4 C3 C2 . . 119.9(3) ?
    C4 C3 H3 . . 120.0 ?
    C2 C3 H3 . . 120.0 ?
    C3 C4 C5 . . 121.0(4) ?
    C3 C4 H4 . . 119.5 ?
    C5 C4 H4 . . 119.5 ?
    C6 C5 C4 . . 118.6(4) ?
    C6 C5 C8 . . 121.3(3) ?
    C4 C5 C8 . . 120.1(4) ?
    C7 C6 C5 . . 120.9(3) ?
    C7 C6 H6 . . 119.5 ?
    C5 C6 H6 . . 119.5 ?
    C6 C7 C2 . . 120.1(4) ?
    C6 C7 H7 . . 120.0 ?
    C2 C7 H7 . . 120.0 ?
    N4 C8 N3 . . 108.6(3) ?
    N4 C8 C5 . . 126.0(3) ?
    N3 C8 C5 . . 125.4(4) ?
    N4 C9 C14 . . 131.7(4) ?
    N4 C9 C10 . . 106.7(3) ?
    C14 C9 C10 . . 121.6(4) ?
    C9 C10 C11 . . 122.1(4) ?
    C9 C10 N3 . . 106.0(3) ?
    C11 C10 N3 . . 131.9(4) ?
    C12 C11 C10 . . 116.2(4) ?
    C12 C11 H11 . . 121.9 ?
    C10 C11 H11 . . 121.9 ?
    C11 C12 C13 . . 122.5(4) ?
    C11 C12 H12 . . 118.8 ?
    C13 C12 H12 . . 118.8 ?
    C14 C13 C12 . . 120.8(4) ?
    C14 C13 H13 . . 119.6 ?
    C12 C13 H13 . . 119.6 ?
    C13 C14 C9 . . 116.8(4) ?
    C13 C14 H14 . . 121.6 ?
    C9 C14 H14 . . 121.6 ?
    S1 C15 H15A . . 109.5 ?
    S1 C15 H15B . . 109.5 ?
    H15A C15 H15B . . 109.5 ?
    S1 C15 H15C . . 109.5 ?
    H15A C15 H15C . . 109.5 ?
    H15B C15 H15C . . 109.5 ?
    C17 C16 C21 . . 119.1(3) ?
    C17 C16 S1 . . 124.9(3) ?
    C21 C16 S1 . . 116.0(3) ?
    C18 C17 C16 . . 120.6(4) ?
    C18 C17 H17 . . 119.7 ?
    C16 C17 H17 . . 119.7 ?
    C17 C18 C19 . . 120.3(4) ?
    C17 C18 H18 . . 119.9 ?
    C19 C18 H18 . . 119.9 ?
    C18 C19 C20 . . 119.2(3) ?
    C18 C19 C22 . . 120.6(4) ?
    C20 C19 C22 . . 120.1(4) ?
    C21 C20 C19 . . 120.1(4) ?
    C21 C20 H20 . . 120.0 ?
    C19 C20 H20 . . 120.0 ?
    C20 C21 C16 . . 120.6(4) ?
    C20 C21 H21 . . 119.7 ?
    C16 C21 H21 . . 119.7 ?
    N2 C22 N1 . . 108.4(3) ?
    N2 C22 C19 . . 126.3(4) ?
    N1 C22 C19 . . 125.3(4) ?
    C28 C23 N1 . . 106.8(3) ?
    C28 C23 C24 . . 122.0(4) ?
    N1 C23 C24 . . 131.2(4) ?
    C25 C24 C23 . . 115.7(4) ?
    C25 C24 H24 . . 122.1 ?
    C23 C24 H24 . . 122.1 ?
    C24 C25 C26 . . 122.3(4) ?
    C24 C25 H25 . . 118.9 ?
    C26 C25 H25 . . 118.9 ?
    C27 C26 C25 . . 122.0(4) ?
    C27 C26 H26 . . 119.0 ?
    C25 C26 H26 . . 119.0 ?
    C28 C27 C26 . . 115.5(4) ?
    C28 C27 H27 . . 122.2 ?
    C26 C27 H27 . . 122.2 ?
    C23 C28 C27 . . 122.5(3) ?
    C23 C28 N2 . . 106.1(3) ?
    C27 C28 N2 . . 131.4(4) ?
    C30 C29 H29A . . 109.5 ?
    C30 C29 H29B . . 109.5 ?
    H29A C29 H29B . . 109.5 ?
    C30 C29 H29C . . 109.5 ?
    H29A C29 H29C . . 109.5 ?
    H29B C29 H29C . . 109.5 ?
    O1 C30 C29 . . 108.9(2) ?
    O1 C30 H30A . . 109.9 ?
    C29 C30 H30A . . 109.9 ?
    O1 C30 H30B . . 109.9 ?
    C29 C30 H30B . . 109.9 ?
    H30A C30 H30B . . 108.3 ?
loop_
    _geom_torsion_atom_site_label_1
    _geom_torsion_atom_site_label_2
    _geom_torsion_atom_site_label_3
    _geom_torsion_atom_site_label_4
    _geom_torsion_site_symmetry_1
    _geom_torsion_site_symmetry_2
    _geom_torsion_site_symmetry_3
    _geom_torsion_site_symmetry_4
    _geom_torsion
    _geom_torsion_publ_flag
    Br2 Cd1 Br4A Br4C . . . . 118.8(7) ?
    Br1 Cd1 Br4A Br4C . . . . -117.7(7) ?
    Br3 Cd1 Br4A Br4C . . . . 0.0(7) ?
    Br4B Cd1 Br4A Br4C . . . . 140.1(8) ?
    Br2 Cd1 Br4A Br4B . . . . -21.3(4) ?
    Br1 Cd1 Br4A Br4B . . . . 102.2(4) ?
    Br3 Cd1 Br4A Br4B . . . . -140.1(4) ?
    Br4C Cd1 Br4A Br4B . . . . -140.1(8) ?
    Cd1 Br4A Br4B Br4C . . . . 93.9(10) ?
    Br4C Br4A Br4B Cd1 . . . . -93.9(10) ?
    Br2 Cd1 Br4B Br4A . . . . 160.2(4) ?
    Br1 Cd1 Br4B Br4A . . . . -84.7(4) ?
    Br3 Cd1 Br4B Br4A . . . . 45.3(4) ?
    Br4C Cd1 Br4B Br4A . . . . 18.6(5) ?
    Br4A Cd1 Br4B Br4C . . . . -18.6(5) ?
    Br2 Cd1 Br4B Br4C . . . . 141.6(4) ?
    Br1 Cd1 Br4B Br4C . . . . -103.3(4) ?
    Br3 Cd1 Br4B Br4C . . . . 26.7(5) ?
    Cd1 Br4A Br4C Br4B . . . . -91.1(9) ?
    Br4B Br4A Br4C Cd1 . . . . 91.1(9) ?
    Cd1 Br4B Br4C Br4A . . . . 81.9(10) ?
    Br4A Br4B Br4C Cd1 . . . . -81.9(10) ?
    Br2 Cd1 Br4C Br4A . . . . -67.1(7) ?
    Br1 Cd1 Br4C Br4A . . . . 68.0(7) ?
    Br3 Cd1 Br4C Br4A . . . . -180.0(7) ?
    Br4B Cd1 Br4C Br4A . . . . -22.6(5) ?
    Br4A Cd1 Br4C Br4B . . . . 22.6(5) ?
    Br2 Cd1 Br4C Br4B . . . . -44.5(5) ?
    Br1 Cd1 Br4C Br4B . . . . 90.6(4) ?
    Br3 Cd1 Br4C Br4B . . . . -157.4(4) ?
    C1 S2 C2 C3 . . . . 1.6(4) ?
    C1 S2 C2 C7 . . . . -178.1(3) ?
    C7 C2 C3 C4 . . . . -0.6(6) ?
    S2 C2 C3 C4 . . . . 179.7(3) ?
    C2 C3 C4 C5 . . . . 1.0(6) ?
    C3 C4 C5 C6 . . . . -0.9(6) ?
    C3 C4 C5 C8 . . . . 178.5(3) ?
    C4 C5 C6 C7 . . . . 0.4(6) ?
    C8 C5 C6 C7 . . . . -179.0(4) ?
    C5 C6 C7 C2 . . . . 0.0(6) ?
    C3 C2 C7 C6 . . . . 0.1(6) ?
    S2 C2 C7 C6 . . . . 179.8(3) ?
    C9 N4 C8 N3 . . . . 0.6(4) ?
    C9 N4 C8 C5 . . . . -178.4(4) ?
    C10 N3 C8 N4 . . . . -0.8(4) ?
    C10 N3 C8 C5 . . . . 178.3(3) ?
    C6 C5 C8 N4 . . . . 179.6(4) ?
    C4 C5 C8 N4 . . . . 0.2(6) ?
    C6 C5 C8 N3 . . . . 0.8(6) ?
    C4 C5 C8 N3 . . . . -178.6(4) ?
    C8 N4 C9 C14 . . . . 178.9(4) ?
    C8 N4 C9 C10 . . . . -0.2(4) ?
    N4 C9 C10 C11 . . . . 178.3(3) ?
    C14 C9 C10 C11 . . . . -1.0(6) ?
    N4 C9 C10 N3 . . . . -0.2(4) ?
    C14 C9 C10 N3 . . . . -179.4(4) ?
    C8 N3 C10 C9 . . . . 0.6(4) ?
    C8 N3 C10 C11 . . . . -177.7(4) ?
    C9 C10 C11 C12 . . . . 0.1(6) ?
    N3 C10 C11 C12 . . . . 178.1(4) ?
    C10 C11 C12 C13 . . . . 0.8(6) ?
    C11 C12 C13 C14 . . . . -0.8(6) ?
    C12 C13 C14 C9 . . . . -0.1(6) ?
    N4 C9 C14 C13 . . . . -178.1(4) ?
    C10 C9 C14 C13 . . . . 0.9(6) ?
    C15 S1 C16 C17 . . . . -1.4(4) ?
    C15 S1 C16 C21 . . . . 178.5(3) ?
    C21 C16 C17 C18 . . . . 0.0(6) ?
    S1 C16 C17 C18 . . . . 179.9(3) ?
    C16 C17 C18 C19 . . . . 0.4(6) ?
    C17 C18 C19 C20 . . . . -0.6(6) ?
    C17 C18 C19 C22 . . . . -178.8(3) ?
    C18 C19 C20 C21 . . . . 0.3(6) ?
    C22 C19 C20 C21 . . . . 178.6(4) ?
    C19 C20 C21 C16 . . . . 0.1(6) ?
    C17 C16 C21 C20 . . . . -0.3(6) ?
    S1 C16 C21 C20 . . . . 179.8(3) ?
    C28 N2 C22 N1 . . . . -0.6(4) ?
    C28 N2 C22 C19 . . . . -179.7(3) ?
    C23 N1 C22 N2 . . . . 0.8(4) ?
    C23 N1 C22 C19 . . . . 179.9(3) ?
    C18 C19 C22 N2 . . . . 9.0(6) ?
    C20 C19 C22 N2 . . . . -169.2(4) ?
    C18 C19 C22 N1 . . . . -169.9(4) ?
    C20 C19 C22 N1 . . . . 11.8(6) ?
    C22 N1 C23 C28 . . . . -0.7(4) ?
    C22 N1 C23 C24 . . . . 179.1(4) ?
    C28 C23 C24 C25 . . . . 0.4(6) ?
    N1 C23 C24 C25 . . . . -179.4(4) ?
    C23 C24 C25 C26 . . . . -0.1(6) ?
    C24 C25 C26 C27 . . . . -0.2(7) ?
    C25 C26 C27 C28 . . . . 0.1(6) ?
    N1 C23 C28 C27 . . . . 179.3(3) ?
    C24 C23 C28 C27 . . . . -0.5(6) ?
    N1 C23 C28 N2 . . . . 0.3(4) ?
    C24 C23 C28 N2 . . . . -179.5(4) ?
    C26 C27 C28 C23 . . . . 0.2(6) ?
    C26 C27 C28 N2 . . . . 178.9(4) ?
    C22 N2 C28 C23 . . . . 0.2(4) ?
    C22 N2 C28 C27 . . . . -178.7(4) ?
loop_
    _geom_hbond_atom_site_label_D
    _geom_hbond_atom_site_label_H
    _geom_hbond_atom_site_label_A
    _geom_hbond_site_symmetry_A
    _geom_hbond_distance_DH
    _geom_hbond_distance_HA
    _geom_hbond_distance_DA
    _geom_hbond_angle_DHA
    N1 H1N Br3 1_555 0.79(7) 2.51(7) 3.272(5) 164(5)
    N2 H2N Br2 8_555 0.81(7) 2.50(7) 3.267(4) 160(5)
    N4 H4N O1 6_555 0.83(7) 1.88(7) 2.679(6) 161(6)
    C4 H4 O1 6_555 0.950 2.554 3.464(8) 160
