# Supplementary material for: Bis{2-[4-(methyl­sulfan­yl)phen­yl]-1H-benzimidazol-3-ium} tetra­bromido­cadmate(II) ethanol monosolvate
Source: Acta Crystallogr Sect E Struct Rep Online. 2011 May 20;67(Pt 6):m771. doi: 10.1107/S1600536811018058 (PMC3120599; doi:10.1107/S1600536811018058)
Supplement: Supplementary file 2 [file e-67-0m771-Isup2.hkl]

#
# h,k,l, Fc-squared, Fo-squared, sigma(Fo-squared) and status flag
#
data_I
_shelx_title '    CDBR_0m in Pbca'
_shelx_refln_list_code          4
_shelx_F_calc_maximum      867.94
_exptl_crystal_F_000      3744.00
_reflns_d_resolution_high  0.7828
 
loop_
 _symmetry_equiv_pos_as_xyz
 'x, y, z'
 '-x+1/2, -y, z+1/2'
 'x+1/2, -y+1/2, -z'
 '-x, y+1/2, -z+1/2'
 '-x, -y, -z'
 'x-1/2, y, -z-1/2'
 '-x-1/2, y-1/2, z'
 'x, -y-1/2, z-1/2'
 
_cell_length_a    22.1321
_cell_length_b    13.8746
_cell_length_c    22.2594
_cell_angle_alpha  90.000
_cell_angle_beta   90.000
_cell_angle_gamma  90.000
 
_shelx_F_squared_multiplier     1.000
 
loop_
 _refln_index_h
 _refln_index_k
 _refln_index_l
 _refln_F_squared_calc
 _refln_F_squared_meas
 _refln_F_squared_sigma
 _refln_observed_status
   2   0   0      296.55      310.20     34.01 o
   4   0   0   178371.59   196121.44   5284.15 o
   6   0   0    41856.14    46555.54   1087.25 o
   8   0   0    17713.92    19829.25    529.28 o
  10   0   0    71119.00    71139.39   1792.01 o
  12   0   0   232194.63   233559.39   6320.30 o
  14   0   0     7215.47     7443.69    305.58 o
  16   0   0     8589.78     8829.87    363.72 o
  18   0   0     2844.76     3065.77    253.82 o
  20   0   0    25133.72    25780.78   1156.71 o
  22   0   0    29667.38    30068.83   1323.20 o
  24   0   0      591.63        0.00    441.50 o
  26   0   0     4491.19     5216.57    725.68 o
  28   0   0    29273.87    27895.50   1238.29 o
   2   1   0   367495.28   382377.84   8154.27 o
   4   1   0     3207.66     3545.60     81.98 o
   6   1   0     5183.79     5023.81    115.88 o
   8   1   0     6378.66     6544.73    152.77 o
  10   1   0   187488.97   194416.56   3415.02 o
  12   1   0    20827.77    21821.04    497.59 o
  14   1   0    78841.36    80336.73   1572.23 o
  16   1   0     2872.71     3232.45    181.49 o
  18   1   0      118.18        0.00    131.76 o
  20   1   0    10489.69    10760.22    452.55 o
  22   1   0     7988.85     7930.40    404.03 o
  24   1   0     7493.38     7682.55    553.00 o
  26   1   0     4996.40     4954.79    394.41 o
  28   1   0       27.69       43.43    369.51 o
   0   2   0   184657.58   193479.81   5151.24 o
   2   2   0    46708.08    47296.18    786.01 o
   4   2   0     4006.44     3175.06     79.85 o
   6   2   0     2906.42     3985.50    100.98 o
   8   2   0    21898.68    20547.18    385.10 o
  10   2   0   131436.88   130165.95   2397.73 o
  12   2   0    75712.73    77388.76   1514.83 o
  14   2   0     7838.62     7555.17    220.34 o
  16   2   0     1097.24     1079.21    108.69 o
  18   2   0    26915.94    25815.81    651.37 o
  20   2   0    26122.82    26864.83    780.29 o
  22   2   0    30701.76    32680.75    932.56 o
  24   2   0      492.85      197.80    304.06 o
  26   2   0     4075.85     3550.83    396.68 o
  28   2   0     3540.42     2648.20    409.18 o
   2   3   0    16554.36    16149.41    287.23 o
   4   3   0    79188.85    75800.37   1252.65 o
   6   3   0    16139.48    16514.86    294.69 o
   8   3   0   147530.78   157987.39   2654.66 o
  10   3   0   143532.77   145265.27   2555.75 o
  12   3   0   162510.52   162296.09   2991.32 o
  14   3   0     2769.08     2839.46    140.95 o
  16   3   0    36571.07    35380.23    648.11 o
  18   3   0    42660.18    42574.10   1009.12 o
  20   3   0     5759.07     5943.44    338.01 o
  22   3   0    32618.27    30629.79    895.27 o
  24   3   0    33085.02    33994.91    993.16 o
  26   3   0       54.47        0.00    342.80 o
   2   4   0   246516.14   257888.09   4433.97 o
   4   4   0    85154.27    84674.90   1459.26 o
   6   4   0    61285.54    62993.80   1095.30 o
   8   4   0    47895.61    48122.68    815.20 o
  10   4   0   155490.47   164145.23   2764.55 o
  12   4   0     3839.25     2684.60    163.38 o
  14   4   0    24060.99    23427.96    503.17 o
  16   4   0     1260.08     1301.86    118.93 o
  18   4   0    25663.51    24568.90    653.03 o
  20   4   0    57142.95    55526.08   1412.15 o
  22   4   0     5318.03     5471.24    368.93 o
  24   4   0      675.50      190.10    317.44 o
  26   4   0     1442.88      614.38    367.41 o
   2   5   0    39765.98    41817.47    761.57 o
   4   5   0    42863.82    42621.98    725.39 o
   6   5   0    43480.03    42615.96    761.89 o
   8   5   0    65883.77    62631.59   1100.60 o
  10   5   0    74518.07    73777.48   1241.20 o
  12   5   0    10296.34    10109.87    257.61 o
  14   5   0      429.15      307.22    132.92 o
  16   5   0     1593.59     1950.95    155.67 o
  18   5   0    54022.23    52784.86   1241.05 o
  20   5   0     3792.14     3482.96    307.72 o
  22   5   0     8048.48     8501.39    435.07 o
  24   5   0     2349.56     2186.61    361.80 o
  26   5   0     2100.95     2109.17    405.97 o
   0   6   0     7893.94     6871.49    260.61 o
   2   6   0     1193.27     1087.03    103.43 o
   4   6   0    29943.44    29270.54    539.14 o
   6   6   0   111810.94   108965.41   1832.48 o
   8   6   0    28464.57    29362.80    553.12 o
  10   6   0    16512.30    16995.95    345.41 o
  12   6   0     5381.25     5520.92    177.97 o
  14   6   0     6062.90     7004.23    239.76 o
  16   6   0    16337.25    15745.61    407.34 o
  18   6   0    12485.84    12125.26    420.84 o
  20   6   0    39599.95    39492.04   1087.19 o
  22   6   0     3869.37     3961.19    365.30 o
  24   6   0    10624.36    10962.28    538.15 o
  26   6   0      815.18     2135.60    415.29 o
   2   7   0    26536.18    25217.79    489.44 o
   4   7   0     4758.92     4688.23    160.66 o
   6   7   0      648.81      663.65     99.52 o
   8   7   0     6371.08     6495.31    189.97 o
  10   7   0    33457.17    35246.34    665.57 o
  12   7   0    40060.93    40119.62    783.00 o
  14   7   0     3737.92     3841.20    249.55 o
  16   7   0    27843.79    28543.15    678.76 o
  18   7   0     2237.89     2551.69    251.31 o
  20   7   0     1490.91     1751.75    309.52 o
  22   7   0       21.81        0.00    315.12 o
  24   7   0    11377.89    11887.62    894.31 o
   0   8   0   356413.69   379375.81   9093.53 o
   2   8   0    30492.86    27819.26    559.03 o
   4   8   0    84117.04    79607.04   1437.04 o
   6   8   0      613.73      647.81    141.59 o
   8   8   0    13903.09    13605.62    317.30 o
  10   8   0    42555.41    43990.77    940.89 o
  12   8   0     1206.70     1214.81    163.04 o
  14   8   0     3599.57     3847.56    207.54 o
  16   8   0     2056.71     2451.61    217.13 o
  18   8   0    19228.61    18744.08    820.57 o
  20   8   0    12232.28    14015.54    564.07 o
  22   8   0     2118.90     2316.31    373.87 o
  24   8   0      695.58      478.49    494.64 o
   2   9   0    25086.64    28356.28    611.77 o
   4   9   0    18306.24    18321.05    421.25 o
   6   9   0     3330.13     3667.17    174.07 o
   8   9   0      565.49      636.15    137.57 o
  10   9   0    20944.05    21084.96    451.13 o
  12   9   0        3.40        0.00    162.28 o
  14   9   0      479.72      377.94    190.24 o
  16   9   0    10600.82    10912.68    374.03 o
  18   9   0     7633.34     8012.52    497.94 o
  20   9   0     2119.48     1710.09    571.36 o
  22   9   0     1666.95      850.94    396.80 o
  24   9   0     1457.64     1136.52    443.20 o
   0  10   0    28453.92    30319.86    869.59 o
   2  10   0    18642.18    18434.12    427.65 o
   4  10   0     1317.59     1087.91    156.43 o
   6  10   0    26039.73    26375.39    726.79 o
   8  10   0    57372.75    56223.44   1095.36 o
  10  10   0    39374.35    38982.23    804.55 o
  12  10   0     2399.09     2795.18    228.30 o
  14  10   0    33805.74    32713.82    820.42 o
  16  10   0     1313.11     1351.86    270.56 o
  18  10   0     3155.17     3355.30    336.73 o
  20  10   0    64862.68    65835.91   2222.94 o
  22  10   0        2.56      214.41    414.87 o
   2  11   0    26937.44    26944.55    583.58 o
   4  11   0    15404.52    15514.46    444.72 o
   6  11   0     8786.84     8319.13    274.70 o
   8  11   0     3124.22     3087.00    296.75 o
  10  11   0     1493.23      750.69    205.86 o
  12  11   0     7390.60     6985.17    319.98 o
  14  11   0     7465.28     7112.76    408.21 o
  16  11   0    23001.13    21880.47    820.17 o
  18  11   0    14072.59    14302.00    675.01 o
  20  11   0        0.18        0.00    448.50 o
  22  11   0     6227.20     7057.12    549.28 o
   0  12   0    92494.97    99913.21   2773.08 o
   2  12   0    21295.24    20943.15    534.27 o
   4  12   0     8299.72     7870.11    283.87 o
   6  12   0     1019.64     1275.20    263.72 o
   8  12   0     6306.98     7171.20    312.03 o
  10  12   0     2181.68     2849.80    298.42 o
  12  12   0    13580.29    13782.73    528.45 o
  14  12   0    10358.82     9769.09    404.01 o
  16  12   0       91.72        0.00    248.49 o
  18  12   0      154.63        0.00    310.38 o
  20  12   0     6920.78     7795.74    556.92 o
   2  13   0    29651.93    30509.51    701.77 o
   4  13   0     1227.13     1050.07    246.46 o
   6  13   0      696.07      513.90    233.41 o
   8  13   0    17161.42    16340.36    505.06 o
  10  13   0      984.60     1322.33    280.53 o
  12  13   0    14135.35    14687.11    530.31 o
  14  13   0     8857.04     8607.24    412.69 o
  16  13   0     6867.52     7977.56    388.73 o
  18  13   0     2522.10     2487.28    455.93 o
   0  14   0     9945.78    10699.18    529.07 o
   2  14   0     1051.07     1319.91    245.42 o
   4  14   0      982.59      866.86    259.44 o
   6  14   0     1104.61      852.69    258.00 o
   8  14   0      667.69      777.45    288.02 o
  10  14   0     8625.19    10140.11    451.39 o
  12  14   0     6166.27     6569.41    384.40 o
  14  14   0    18154.11    18514.46    637.37 o
  16  14   0      528.44      199.01    630.21 o
   2  15   0      909.55     1737.06    310.25 o
   4  15   0      125.41      273.76    319.15 o
   6  15   0       57.23        0.00    286.95 o
   8  15   0     3809.99     3749.65    350.40 o
  10  15   0     1149.79      813.01    317.02 o
  12  15   0    24744.66    26739.44    957.11 o
  14  15   0     2119.36     2810.64    453.15 o
   0  16   0    24783.60    27257.94   1277.88 o
   2  16   0     2512.46     1095.88    467.67 o
   4  16   0     2151.38      913.08    375.48 o
   6  16   0     1601.35     1778.35    390.73 o
   8  16   0      182.88        0.00    367.83 o
  10  16   0    11008.66    12094.42    596.37 o
  12  16   0      629.86     1156.41    382.29 o
   2  17   0     4529.63     4590.50    509.62 o
   4  17   0      606.26      261.90    390.08 o
   6  17   0     2624.31     2316.08    425.43 o
   8  17   0      864.32      945.82    403.87 o
   1   1   1     8344.12     8488.62    124.48 o
   2   1   1     1271.16     1374.40     25.99 o
   3   1   1    22037.48    23300.13    320.71 o
   4   1   1    47543.27    49046.11    622.13 o
   5   1   1    24585.55    23539.67    321.85 o
   6   1   1    15936.27    16387.10    237.38 o
   7   1   1    10837.57    10519.33    160.68 o
   8   1   1     3902.52     3546.53     71.15 o
   9   1   1     2905.41     3552.02     75.91 o
  10   1   1     4602.24     5218.76     95.90 o
  11   1   1     5356.45     5508.46    100.22 o
  12   1   1    19006.88    17680.95    250.68 o
  13   1   1      438.10      509.45     55.89 o
  14   1   1      147.36      114.50     61.14 o
  15   1   1    25557.78    24753.92    384.34 o
  16   1   1    54319.62    54384.93    999.65 o
  17   1   1    18616.78    18621.20    378.00 o
  18   1   1      446.50      451.23    117.66 o
  19   1   1     8514.14     8542.14    249.64 o
  20   1   1      173.57      235.57    149.53 o
  21   1   1     7496.02     7436.24    272.86 o
  22   1   1     1455.57     1562.77    205.44 o
  23   1   1      261.29        0.00    201.30 o
  24   1   1     6770.27     8328.87    305.05 o
  25   1   1    12762.73    13710.83    399.82 o
  26   1   1      383.21      165.45    236.46 o
  27   1   1        5.21        0.00    247.60 o
  28   1   1     2234.78     2962.73    311.39 o
   0   2   1    18399.78    17549.72    280.25 o
   1   2   1    15519.74    14620.89    166.49 o
   2   2   1      864.50      954.58     27.22 o
   3   2   1     3469.05     3367.12     62.36 o
   4   2   1    45195.07    47098.45    631.21 o
   5   2   1    75046.03    76318.52   1015.98 o
   6   2   1   428610.19   440390.22   5802.75 o
   7   2   1     1666.81     1607.85     54.50 o
   8   2   1      424.36      713.52     48.69 o
   9   2   1    38009.02    39563.53    529.98 o
  10   2   1    23122.94    24802.98    339.00 o
  11   2   1    63025.34    63471.77    802.12 o
  12   2   1       22.54       44.22     50.25 o
  13   2   1    16668.11    16885.68    242.91 o
  14   2   1    36415.10    36326.42    492.79 o
  15   2   1     4076.17     4655.08    122.61 o
  16   2   1    24936.95    24790.18    405.08 o
  17   2   1    52660.18    52127.25    823.00 o
  18   2   1    45331.03    44368.39    717.54 o
  19   2   1      141.34      136.82    159.54 o
  20   2   1    15802.30    14588.92    352.57 o
  21   2   1      643.49      809.21    196.02 o
  22   2   1    19458.58    17949.14    431.30 o
  23   2   1     7588.09     8293.83    362.20 o
  24   2   1     9788.81     8832.51    320.77 o
  25   2   1      793.66      452.10    239.45 o
  26   2   1     9474.63     9498.86    348.02 o
  27   2   1       18.16        0.00    268.02 o
  28   2   1      508.37      139.34    296.48 o
   1   3   1    14393.07    13949.55    169.93 o
   2   3   1    23906.96    23586.92    275.02 o
   3   3   1    27689.19    27181.47    309.87 o
   4   3   1   107385.52   107759.42   1278.27 o
   5   3   1      360.07      434.13     37.60 o
   6   3   1    25520.08    25595.03    359.21 o
   7   3   1    11952.12    13660.96    210.03 o
   8   3   1    33771.60    34747.81    493.38 o
   9   3   1      373.05      248.74     55.27 o
  10   3   1     5441.62     5845.02    117.28 o
  11   3   1     3198.28     3590.18     90.46 o
  12   3   1     9009.87     8620.98    150.33 o
  13   3   1      317.03      274.47     58.24 o
  14   3   1      172.06      205.73     65.07 o
  15   3   1    18393.40    17753.32    293.27 o
  16   3   1    40461.60    39025.15    597.11 o
  17   3   1    26390.26    26365.56    450.04 o
  18   3   1    18499.98    19419.76    364.89 o
  19   3   1    12026.15    12595.17    293.85 o
  20   3   1       28.54        0.00    137.77 o
  21   3   1     4874.65     4471.63    239.49 o
  22   3   1     1655.23     1187.40    203.64 o
  23   3   1      308.84      320.22    208.68 o
  24   3   1     4281.81     4803.66    331.64 o
  25   3   1     7961.37     8091.49    413.71 o
  26   3   1       89.49        0.00    244.40 o
  27   3   1      120.38      235.81    258.00 o
   0   4   1   382831.78   389548.50   6982.22 o
   1   4   1      271.10      269.73     43.51 o
   2   4   1    14739.01    16160.83    211.85 o
   3   4   1    22561.85    20289.38    244.18 o
   4   4   1    33677.73    33445.35    381.56 o
   5   4   1   125598.96   122758.26   1447.21 o
   6   4   1    98719.01    98188.70   1187.22 o
   7   4   1    52681.22    51494.88    640.33 o
   8   4   1      901.10      853.49     59.87 o
   9   4   1     4587.67     4906.43    122.08 o
  10   4   1     3666.93     4071.91    103.48 o
  11   4   1      603.11      703.41     65.85 o
  12   4   1     5294.34     4984.40    109.20 o
  13   4   1    32265.79    31739.30    418.98 o
  14   4   1    15540.04    15612.70    232.64 o
  15   4   1    40363.12    39930.74    547.17 o
  16   4   1    23365.69    22640.86    376.23 o
  17   4   1    12874.27    12652.77    268.09 o
  18   4   1     2044.79     1824.88    156.90 o
  19   4   1     1642.58     1684.75    159.23 o
  20   4   1     6001.54     6313.43    231.37 o
  21   4   1      236.12       70.11    185.76 o
  22   4   1      479.86      221.26    198.98 o
  23   4   1     7450.48     7121.39    305.72 o
  24   4   1     7335.36     6923.27    356.73 o
  25   4   1     9195.66     8697.18    339.99 o
  26   4   1     4588.25     4532.98    300.60 o
  27   4   1     7549.18     7238.80    443.52 o
   1   5   1      702.84      701.98     57.76 o
   2   5   1     5177.30     5184.30    103.40 o
   3   5   1     1520.24     1763.62     60.69 o
   4   5   1      379.72      458.90     46.96 o
   5   5   1    17483.11    17027.70    222.49 o
   6   5   1     8887.56     9174.36    159.05 o
   7   5   1    27960.64    28909.61    362.28 o
   8   5   1    43720.67    45272.05    560.94 o
   9   5   1    33969.33    33597.70    491.31 o
  10   5   1    19128.85    19025.01    285.02 o
  11   5   1    12243.36    11474.34    203.64 o
  12   5   1    49435.01    46543.88    628.54 o
  13   5   1     8192.62     8146.23    153.27 o
  14   5   1     2954.35     2842.95    118.83 o
  15   5   1    20411.07    20175.62    320.64 o
  16   5   1    53140.79    54090.45    831.67 o
  17   5   1      428.44      450.07    124.70 o
  18   5   1    41795.30    39953.37    688.86 o
  19   5   1      995.29     1327.37    156.03 o
  20   5   1        0.40        0.00    155.93 o
  21   5   1     6033.71     6106.20    351.08 o
  22   5   1    17522.18    17347.84    478.59 o
  23   5   1      271.49      343.57    220.88 o
  24   5   1     9523.06    10151.35    426.53 o
  25   5   1     8293.15     8845.43    353.24 o
  26   5   1     2247.85     2020.12    284.22 o
  27   5   1     3995.13     4151.07    322.09 o
   0   6   1     2921.21     2869.32    114.79 o
   1   6   1     4326.78     4380.89     96.90 o
   2   6   1     3453.71     2914.22     82.45 o
   3   6   1    12984.52    14111.29    217.93 o
   4   6   1    30135.42    29730.11    379.78 o
   5   6   1    34674.76    34979.43    430.42 o
   6   6   1     2357.02     2618.60     83.29 o
   7   6   1    81557.95    79224.23    959.61 o
   8   6   1     1186.11     1433.34     81.46 o
   9   6   1     3664.81     4105.41    102.53 o
  10   6   1       82.02       69.24     72.88 o
  11   6   1    16863.95    17419.80    315.05 o
  12   6   1     5829.40     5357.68    142.27 o
  13   6   1    67360.62    65217.69    854.95 o
  14   6   1   119434.09   117666.00   1474.65 o
  15   6   1    47535.59    45270.86    653.90 o
  16   6   1    14567.24    15298.40    313.62 o
  17   6   1      137.23        0.00    132.19 o
  18   6   1     8621.18     8741.74    247.14 o
  19   6   1     2372.17     2608.40    176.41 o
  20   6   1        4.31       82.29    175.51 o
  21   6   1      376.41      247.08    204.56 o
  22   6   1     9294.22     9515.32    393.84 o
  23   6   1      625.59      810.73    237.32 o
  24   6   1     3876.97     3702.97    282.49 o
  25   6   1    17487.28    18711.59    503.15 o
  26   6   1    46460.12    48403.76    958.20 o
   1   7   1    13752.09    13620.03    234.70 o
   2   7   1    20976.10    19698.02    287.42 o
   3   7   1    36010.65    37308.78    497.50 o
   4   7   1     3014.34     2776.53     98.11 o
   5   7   1     2186.99     2253.72     83.81 o
   6   7   1      346.49      338.18     66.95 o
   7   7   1    19411.16    18490.04    261.91 o
   8   7   1     6862.57     6925.98    166.71 o
   9   7   1    20142.78    20145.35    287.67 o
  10   7   1    29841.22    30175.99    412.21 o
  11   7   1    14059.19    14013.39    251.51 o
  12   7   1    54903.76    54775.61    733.19 o
  13   7   1    28967.77    27585.38    406.58 o
  14   7   1    15313.51    14915.48    276.78 o
  15   7   1     8069.20     8013.60    195.51 o
  16   7   1    53554.81    52467.36    797.31 o
  17   7   1     3229.27     3632.57    219.57 o
  18   7   1     3496.30     3636.94    223.90 o
  19   7   1     3580.62     3956.17    201.22 o
  20   7   1     3340.78     3002.44    215.16 o
  21   7   1       69.08        0.00    213.47 o
  22   7   1     1338.12     1406.72    240.78 o
  23   7   1     7140.98     7002.17    320.03 o
  24   7   1    14333.62    14032.28    431.90 o
  25   7   1     1899.08     1612.44    286.80 o
   0   8   1   534628.13   540698.06   9161.43 o
   1   8   1     1002.01      904.77    117.17 o
   2   8   1    34113.76    35954.32    483.64 o
   3   8   1    48953.81    48154.02    635.77 o
   4   8   1    69864.67    68227.95    874.63 o
   5   8   1    18862.23    18969.98    295.34 o
   6   8   1     7447.90     7409.96    166.67 o
   7   8   1     2137.47     2210.12     92.71 o
   8   8   1    11608.79    11686.42    194.94 o
   9   8   1     6170.65     6406.55    142.81 o
  10   8   1     8296.20     8317.32    174.64 o
  11   8   1     4464.85     4521.41    135.22 o
  12   8   1     8966.03     8201.58    179.13 o
  13   8   1      294.74      327.44    110.42 o
  14   8   1    22007.27    21844.50    408.21 o
  15   8   1    15518.00    15279.14    393.79 o
  16   8   1    17640.46    18161.38    368.86 o
  17   8   1    11055.57    11331.49    353.69 o
  18   8   1      744.96      640.33    186.20 o
  19   8   1     2031.96     2327.15    190.96 o
  20   8   1      150.29      483.56    199.74 o
  21   8   1       73.64       13.36    225.27 o
  22   8   1     1445.64     1294.99    262.91 o
  23   8   1       59.86      141.28    262.71 o
  24   8   1     3949.36     4648.49    358.50 o
  25   8   1     8160.25     8623.99    421.21 o
   1   9   1    11262.52    10434.10    202.23 o
   2   9   1    91481.59    90407.83   1151.88 o
   3   9   1    51180.18    50096.02    665.73 o
   4   9   1    11804.35    10950.67    204.51 o
   5   9   1    12245.92    12490.29    259.45 o
   6   9   1     2405.40     2563.70    111.76 o
   7   9   1     1266.60     1730.86    103.74 o
   8   9   1     5840.44     5892.52    145.07 o
   9   9   1      414.07      372.79     92.95 o
  10   9   1    31752.94    32526.13    464.13 o
  11   9   1      286.37      273.08    105.60 o
  12   9   1     3184.15     3395.48    143.53 o
  13   9   1    10603.80    10132.01    233.53 o
  14   9   1    11064.40    10685.31    261.69 o
  15   9   1     8632.68     7713.57    215.94 o
  16   9   1      320.03      533.59    158.91 o
  17   9   1    14570.02    15014.29    466.67 o
  18   9   1      639.57      479.26    184.82 o
  19   9   1     7076.58     7511.45    277.48 o
  20   9   1     4332.97     4361.98    268.03 o
  21   9   1     5815.25     5997.20    373.53 o
  22   9   1       20.02        0.00    266.11 o
  23   9   1     7180.23     6675.72    368.18 o
  24   9   1     1167.94      501.26    303.48 o
   0  10   1    28646.54    28276.31    581.22 o
   1  10   1    24735.32    24609.57    369.17 o
   2  10   1     2876.59     2782.88    122.60 o
   3  10   1    10436.45    10153.51    253.49 o
   4  10   1    14026.55    13710.63    266.21 o
   5  10   1    23966.48    23904.51    370.40 o
   6  10   1    34789.69    35434.58    502.86 o
   7  10   1      324.23      285.75    105.17 o
   8  10   1     2270.22     3135.78    146.10 o
   9  10   1     1089.63     1463.28    131.30 o
  10  10   1    11143.08    11478.23    230.90 o
  11  10   1      457.32      332.40    126.29 o
  12  10   1    13992.47    12514.50    296.05 o
  13  10   1     1155.36     1619.47    172.83 o
  14  10   1       61.28      653.60    153.83 o
  15  10   1     6484.10     6153.38    254.81 o
  16  10   1     8015.38     8060.38    352.83 o
  17  10   1     8599.62     8870.90    339.50 o
  18  10   1     2186.55     1981.39    215.83 o
  19  10   1     6628.61     6862.68    304.45 o
  20  10   1     2982.41     4455.17    278.37 o
  21  10   1     3508.43     3830.15    322.13 o
  22  10   1      209.71      171.47    288.96 o
  23  10   1     1844.17     1665.99    354.83 o
   1  11   1      161.48        0.00    108.39 o
   2  11   1    14142.70    13841.63    258.19 o
   3  11   1       44.73      470.79    114.86 o
   4  11   1    13964.57    13343.04    253.32 o
   5  11   1     2334.18     2250.16    130.55 o
   6  11   1    10547.10    10097.38    233.72 o
   7  11   1     4889.20     4831.06    163.86 o
   8  11   1    18869.11    19178.18    350.18 o
   9  11   1     2855.23     2825.26    158.47 o
  10  11   1    12519.33    12507.08    276.91 o
  11  11   1       47.47        0.00    149.03 o
  12  11   1      607.89      601.11    155.54 o
  13  11   1      652.67      153.84    159.26 o
  14  11   1      473.47      294.11    164.53 o
  15  11   1     1945.95     2301.63    211.25 o
  16  11   1     2001.33     2192.96    202.20 o
  17  11   1     2917.90     3051.49    262.23 o
  18  11   1     6604.36     6778.87    347.07 o
  19  11   1      692.30      581.16    248.17 o
  20  11   1       21.22        0.00    276.95 o
  21  11   1      214.26        0.00    292.87 o
  22  11   1     6514.56     6578.46    428.42 o
   0  12   1    98617.20   100965.55   1879.63 o
   1  12   1     8986.08     8377.46    208.22 o
   2  12   1    23516.54    23293.08    431.59 o
   3  12   1     7923.77     7232.65    223.19 o
   4  12   1     1433.17     1121.91    140.46 o
   5  12   1     5154.83     5184.31    197.51 o
   6  12   1     9133.35     9252.06    231.60 o
   7  12   1     1854.14     1973.05    153.33 o
   8  12   1    11794.14    11738.92    281.73 o
   9  12   1    19934.10    20880.80    426.40 o
  10  12   1    10523.52    10546.79    282.57 o
  11  12   1     2179.84     2278.83    193.61 o
  12  12   1      581.55     1087.11    182.04 o
  13  12   1     2960.73     3474.89    214.03 o
  14  12   1      287.38       11.31    175.21 o
  15  12   1      861.97      648.88    227.23 o
  16  12   1     1074.55     1064.84    206.37 o
  17  12   1      624.74      625.40    223.56 o
  18  12   1     1506.32     1645.42    264.97 o
  19  12   1       45.47      747.65    266.14 o
  20  12   1    13372.41    14121.73    484.88 o
   1  13   1      738.35      329.47    142.49 o
   2  13   1    11103.42    11566.67    265.42 o
   3  13   1        2.49        0.00    144.05 o
   4  13   1     3981.59     3853.41    183.29 o
   5  13   1     9205.50     9097.71    252.05 o
   6  13   1     1495.12     1421.64    169.67 o
   7  13   1     9570.21     9032.22    284.27 o
   8  13   1     3991.92     3539.92    204.59 o
   9  13   1     1204.78     1176.73    185.94 o
  10  13   1    12899.94    12469.04    333.04 o
  11  13   1     6201.14     6518.75    272.09 o
  12  13   1     2463.06     2581.11    213.56 o
  13  13   1      524.45      545.79    197.76 o
  14  13   1       74.20        0.12    212.12 o
  15  13   1     1381.83     1290.98    222.91 o
  16  13   1      552.08      736.99    287.32 o
  17  13   1        6.94        0.00    233.88 o
  18  13   1    15599.64    15397.95    471.17 o
  19  13   1        8.40        0.00    302.88 o
   0  14   1      327.75       81.88    246.42 o
   1  14   1        3.39        0.00    166.45 o
   2  14   1     1650.05     1118.67    184.83 o
   3  14   1     7532.98     7610.76    246.15 o
   4  14   1      350.69      124.57    174.68 o
   5  14   1     1722.08     1772.24    216.37 o
   6  14   1        9.44      253.07    184.74 o
   7  14   1       54.53      448.78    189.60 o
   8  14   1    12834.20    12011.09    337.04 o
   9  14   1     3193.44     3172.82    228.12 o
  10  14   1     4475.69     4770.14    255.09 o
  11  14   1     1584.85     2084.21    219.91 o
  12  14   1     2073.13     2594.47    226.29 o
  13  14   1      380.18      420.46    215.34 o
  14  14   1       54.16        0.00    228.96 o
  15  14   1      619.01      907.38    264.83 o
  16  14   1        6.68        0.00    252.40 o
  17  14   1     1568.57     1333.32    264.38 o
   1  15   1     1775.85     1429.75    215.42 o
   2  15   1      694.07      502.68    211.53 o
   3  15   1     3716.99     2980.27    238.19 o
   4  15   1        9.29       33.16    211.24 o
   5  15   1     1704.32     1473.30    219.16 o
   6  15   1      143.52        0.00    247.91 o
   7  15   1      246.52      322.54    220.79 o
   8  15   1      101.92        0.00    220.72 o
   9  15   1      581.17      600.16    226.28 o
  10  15   1     3351.60     3378.30    277.25 o
  11  15   1      422.45      674.42    231.46 o
  12  15   1      493.12     1048.55    236.42 o
  13  15   1      235.76      747.00    256.80 o
  14  15   1      547.58        0.00    252.00 o
  15  15   1       76.08        0.00    273.00 o
   0  16   1    48822.09    51193.19   2652.67 o
   1  16   1     1574.92     1382.48    279.68 o
   2  16   1      250.28      355.28    304.72 o
   3  16   1       27.25        0.00    252.61 o
   4  16   1       97.93        0.00    319.13 o
   5  16   1     2472.04     2306.35    273.69 o
   6  16   1     2958.31     3108.31    281.86 o
   7  16   1     3817.26     3949.10    296.19 o
   8  16   1      151.79       53.07    253.87 o
   9  16   1        2.41        0.00    252.68 o
  10  16   1       93.52       38.62    255.80 o
  11  16   1     1170.57      854.73    312.81 o
  12  16   1     2708.25     2822.39    278.93 o
   1  17   1      704.05      117.18    288.01 o
   2  17   1     8451.93     6745.62    370.50 o
   3  17   1        0.94      683.79    291.57 o
   4  17   1     1778.36     2182.84    310.05 o
   5  17   1     1641.84     1517.40    304.30 o
   6  17   1      318.50      285.10    290.66 o
   7  17   1     4714.70     5063.27    344.43 o
   0   0   2    48511.38    51524.53   1901.84 o
   1   0   2   112347.76   115038.02   3190.41 o
   2   0   2     4572.56     3560.77    106.59 o
   3   0   2      371.32      540.25     50.28 o
   4   0   2     9408.31     7484.66    202.84 o
   5   0   2      345.88      295.79     57.47 o
   6   0   2   127124.38   127339.87   2579.85 o
   7   0   2     7377.04     8173.08    219.37 o
   8   0   2   165792.30   167053.70   3584.45 o
   9   0   2    16808.93    18235.34    437.19 o
  10   0   2    14653.91    14459.81    369.25 o
  11   0   2   339463.97   359831.59   7700.90 o
  12   0   2     2914.15     2609.85    140.55 o
  13   0   2    77664.94    77248.09   1604.76 o
  14   0   2      307.90      545.81    117.49 o
  15   0   2    20853.71    22820.29    541.41 o
  16   0   2    11260.49    10545.05    290.44 o
  17   0   2      248.53       43.13    153.74 o
  18   0   2     6606.70     7037.27    281.07 o
  19   0   2   100886.29    98257.56   2055.56 o
  20   0   2    63480.15    62965.25   1565.01 o
  21   0   2    28258.18    27775.23    814.91 o
  22   0   2       12.02        0.00    218.23 o
  23   0   2    10273.56    10727.03    513.81 o
  24   0   2     6949.29     7100.60    435.52 o
  25   0   2     4827.21     4748.55    432.92 o
  26   0   2     1184.60     1504.05    398.96 o
  27   0   2     7469.74     7883.22    550.97 o
  28   0   2      347.58      724.85    408.88 o
   1   1   2    40417.79    42938.08    661.44 o
   2   1   2     7759.78     7688.13    133.12 o
   3   1   2   296651.28   303375.66   4888.85 o
   4   1   2    53778.71    55641.66    912.86 o
   5   1   2    46476.05    47526.94    712.73 o
   6   1   2    19581.02    20910.75    316.04 o
   7   1   2    14584.72    13954.00    237.85 o
   8   1   2    41851.54    40943.16    641.32 o
   9   1   2    13128.42    13357.74    239.01 o
  10   1   2    91783.85    94824.73   1374.80 o
  11   1   2    13395.10    15183.50    292.69 o
  12   1   2    19148.05    19890.46    329.81 o
  13   1   2    98496.93   102854.91   1498.13 o
  14   1   2     4657.48     5247.12    146.15 o
  15   1   2     3511.61     3949.83    137.53 o
  16   1   2     6229.17     6748.71    155.57 o
  17   1   2    10923.90    11552.01    302.28 o
  18   1   2     5302.24     4981.56    168.79 o
  19   1   2     3690.17     3786.54    171.81 o
  20   1   2       61.79        0.00    150.48 o
  21   1   2     5162.18     4911.65    229.11 o
  22   1   2    15208.70    15011.52    366.89 o
  23   1   2    38835.14    37088.32    736.52 o
  24   1   2        1.67        0.00    210.90 o
  25   1   2     2316.79     2401.32    278.76 o
  26   1   2     2076.39     2312.94    283.60 o
  27   1   2    12619.21    11677.97    425.40 o
  28   1   2      236.94      355.38    293.17 o
   0   2   2     2232.82     1841.52     57.43 o
   1   2   2   160842.44   159646.48   1777.87 o
   2   2   2      396.72      811.36     27.51 o
   3   2   2      698.30      605.81     29.58 o
   4   2   2    16243.37    18004.33    270.29 o
   5   2   2    10889.21     9879.27    166.92 o
   6   2   2      607.92      986.27     49.38 o
   7   2   2     3026.10     3315.69     82.27 o
   8   2   2     1569.44     1890.56     69.62 o
   9   2   2   137447.88   138122.91   2045.03 o
  10   2   2      369.81      341.59     64.13 o
  11   2   2   172029.36   177534.67   2626.30 o
  12   2   2      200.13      124.50     71.85 o
  13   2   2     1506.03     1575.87     92.91 o
  14   2   2    12006.46    11942.41    234.10 o
  15   2   2    10589.60    10543.30    218.28 o
  16   2   2     4336.10     4563.43    146.19 o
  17   2   2     1949.72     2648.89    141.25 o
  18   2   2       99.94        0.00    122.63 o
  19   2   2    39027.68    38452.41    642.97 o
  20   2   2       11.73       61.79    143.87 o
  21   2   2    37564.99    36753.63    673.15 o
  22   2   2       28.46       82.33    176.66 o
  23   2   2     3957.67     4659.42    305.55 o
  24   2   2     3128.81     3650.18    247.22 o
  25   2   2     3938.95     3552.17    323.90 o
  26   2   2     3380.01     4014.58    305.14 o
  27   2   2       43.09        0.00    290.03 o
  28   2   2       20.36      488.21    295.69 o
   1   3   2     7916.80     7493.45    103.28 o
   2   3   2     4583.98     5133.94     80.34 o
   3   3   2     1009.74      742.12     39.98 o
   4   3   2    93301.77    93663.48   1201.84 o
   5   3   2    56693.61    57442.34    731.10 o
   6   3   2    40395.30    40079.82    535.48 o
   7   3   2    55550.09    59089.15    796.99 o
   8   3   2    26978.06    25620.18    364.40 o
   9   3   2    42648.63    44344.91    610.96 o
  10   3   2    54865.48    55422.31    797.15 o
  11   3   2    23942.32    22243.01    360.41 o
  12   3   2    11826.29    12637.41    237.69 o
  13   3   2    29476.88    29925.64    474.80 o
  14   3   2      651.75      622.75     96.63 o
  15   3   2     1218.57     1289.86    109.33 o
  16   3   2      233.66      222.38    102.84 o
  17   3   2    12807.12    13062.43    278.17 o
  18   3   2    14730.89    15309.63    318.68 o
  19   3   2     5082.63     5493.39    195.11 o
  20   3   2     2769.03     2551.36    174.25 o
  21   3   2     1929.26     1978.40    171.46 o
  22   3   2    20410.30    20221.83    426.33 o
  23   3   2     9241.54     9602.94    324.06 o
  24   3   2      720.60     1151.39    229.74 o
  25   3   2     6911.42     7206.25    346.15 o
  26   3   2       12.34        0.00    260.08 o
  27   3   2     1416.70      602.01    288.44 o
   0   4   2    55365.11    55759.67    895.74 o
   1   4   2   171862.08   174492.55   1973.60 o
   2   4   2    19665.30    18921.91    229.89 o
   3   4   2    35250.27    35212.14    420.67 o
   4   4   2    14903.10    15310.63    201.10 o
   5   4   2    40450.55    39765.32    519.08 o
   6   4   2    14647.99    14771.35    215.84 o
   7   4   2      666.02      745.20     55.66 o
   8   4   2    60556.52    60184.76    767.83 o
   9   4   2   136874.75   137133.41   1760.60 o
  10   4   2    12083.44    12137.92    206.41 o
  11   4   2      748.84      643.86     72.63 o
  12   4   2     8380.27     8212.72    170.38 o
  13   4   2    16635.79    16494.11    298.13 o
  14   4   2     8037.29     8639.77    189.02 o
  15   4   2      292.45      371.29    101.64 o
  16   4   2    34508.77    32604.40    535.09 o
  17   4   2      556.73      483.16    122.10 o
  18   4   2      626.00      739.13    131.84 o
  19   4   2     1006.37     1384.17    153.65 o
  20   4   2    45219.25    44773.82    765.56 o
  21   4   2    29622.77    29641.96    559.18 o
  22   4   2      103.74       48.82    164.01 o
  23   4   2       13.17      198.62    213.63 o
  24   4   2    14609.04    15259.12    490.65 o
  25   4   2     1805.73     1437.47    290.31 o
  26   4   2      649.66      435.38    284.68 o
  27   4   2     9520.65     9813.27    427.13 o
   1   5   2    11534.78    12413.62    176.95 o
   2   5   2      512.69      637.24     48.99 o
   3   5   2     2510.15     2009.96     57.94 o
   4   5   2       14.79       17.44     43.73 o
   5   5   2    18594.09    18249.02    242.18 o
   6   5   2    16559.18    17549.62    239.81 o
   7   5   2   105965.21   103860.21   1316.47 o
   8   5   2     2491.41     2372.67     96.55 o
   9   5   2     9019.73     8786.65    149.09 o
  10   5   2    48101.64    47761.57    602.81 o
  11   5   2     9492.08     8515.84    155.24 o
  12   5   2      404.92      362.56     76.95 o
  13   5   2     2279.94     1922.77    118.10 o
  14   5   2     1078.32     1157.81    100.49 o
  15   5   2     3965.27     3945.48    147.68 o
  16   5   2     2708.02     2993.68    148.15 o
  17   5   2    17997.05    18771.91    361.85 o
  18   5   2    13437.54    13504.51    293.86 o
  19   5   2    13755.90    13927.98    321.94 o
  20   5   2       63.79       19.18    156.99 o
  21   5   2     5787.65     6126.24    247.47 o
  22   5   2    11388.00    11672.92    343.87 o
  23   5   2     1121.58     1117.02    229.86 o
  24   5   2       30.71      105.65    230.37 o
  25   5   2      879.14     1407.42    286.02 o
  26   5   2      350.84      470.22    293.80 o
  27   5   2       60.02        0.00    301.30 o
   0   6   2      876.21      838.31     85.92 o
   1   6   2      799.27      858.63     57.38 o
   2   6   2     1954.12     1843.56     84.20 o
   3   6   2     6780.82     7178.27    127.81 o
   4   6   2     7730.62     7958.27    133.58 o
   5   6   2    30822.17    30914.05    372.31 o
   6   6   2    23046.27    23927.39    304.56 o
   7   6   2      890.28      861.39     73.16 o
   8   6   2       16.46      286.49     66.79 o
   9   6   2      153.35      231.08     66.10 o
  10   6   2     2059.53     2072.87     81.36 o
  11   6   2    14613.30    15172.61    235.77 o
  12   6   2     1065.11     1573.32     91.43 o
  13   6   2     3427.05     3644.78    118.55 o
  14   6   2     6433.77     6694.58    180.01 o
  15   6   2     1092.05     1504.96    164.38 o
  16   6   2       60.80      339.60    128.22 o
  17   6   2    11967.90    12089.68    279.27 o
  18   6   2     1733.40     1719.39    214.81 o
  19   6   2       22.95       64.39    157.44 o
  20   6   2      202.37      336.54    167.38 o
  21   6   2     1763.89     2122.74    191.31 o
  22   6   2      679.21      269.50    180.53 o
  23   6   2     1288.83     1116.84    239.26 o
  24   6   2     1166.37     1206.86    263.13 o
  25   6   2      107.44      507.58    276.90 o
  26   6   2     1545.18     1909.68    317.31 o
   1   7   2     9814.46     9583.60    180.36 o
   2   7   2     4119.09     4962.67    110.31 o
   3   7   2    43528.52    44136.23    579.71 o
   4   7   2    73880.00    74571.34    923.66 o
   5   7   2     7257.31     7571.67    138.90 o
   6   7   2     8088.22     8184.08    142.43 o
   7   7   2     2206.44     2243.43     90.62 o
   8   7   2    49084.82    46391.94    596.73 o
   9   7   2     5879.15     5793.62    130.19 o
  10   7   2    22775.94    22899.60    333.08 o
  11   7   2     1892.39     1725.56     88.39 o
  12   7   2     6348.15     6495.02    146.78 o
  13   7   2      928.10     1010.00     98.96 o
  14   7   2      108.16      339.22    113.38 o
  15   7   2     8782.50     8482.00    232.24 o
  16   7   2     1286.80     1425.44    151.81 o
  17   7   2     3997.25     4428.39    215.96 o
  18   7   2     1881.74     1521.58    171.03 o
  19   7   2     3463.28     3757.15    202.07 o
  20   7   2     1505.81     1524.25    186.92 o
  21   7   2     2562.86     2530.33    202.53 o
  22   7   2    10137.81    10595.67    333.06 o
  23   7   2      346.99      329.87    243.74 o
  24   7   2     1084.64     1440.44    275.80 o
  25   7   2     4801.34     4820.14    349.30 o
   0   8   2    10717.86    11779.87    645.46 o
   1   8   2    12734.50    12434.42    205.61 o
   2   8   2    23946.21    23738.22    334.25 o
   3   8   2    27102.96    24822.94    358.69 o
   4   8   2     1854.68     3164.07    181.46 o
   5   8   2     3406.31     3127.04    100.53 o
   6   8   2    14507.66    14498.25    226.79 o
   7   8   2     4823.59     4491.06    114.43 o
   8   8   2    13756.04    13722.77    229.36 o
   9   8   2    20689.62    20135.56    306.22 o
  10   8   2     7770.59     7655.01    185.92 o
  11   8   2      107.36     1206.48    188.83 o
  12   8   2     3560.37     3500.14    122.01 o
  13   8   2      542.79      631.60    114.67 o
  14   8   2     1881.98     2614.85    167.76 o
  15   8   2    12530.90    13570.87    324.23 o
  16   8   2     8717.47     9407.41    253.15 o
  17   8   2     8974.22     9172.72    264.01 o
  18   8   2       28.41      177.96    170.02 o
  19   8   2      320.67      314.62    178.33 o
  20   8   2    13565.64    14066.93    367.74 o
  21   8   2     4836.86     5107.97    247.59 o
  22   8   2        2.99       14.03    223.50 o
  23   8   2     4411.69     4247.42    307.32 o
  24   8   2     4481.08     4942.12    330.27 o
  25   8   2     1247.48     1277.20    328.89 o
   1   9   2     1451.61     1925.18    100.32 o
   2   9   2     1298.59     2529.78    175.28 o
   3   9   2     4447.97     5336.69    140.74 o
   4   9   2     1077.80     1119.28     96.28 o
   5   9   2     8909.37     8637.32    176.69 o
   6   9   2     8857.03     9193.01    208.02 o
   7   9   2    22176.96    21392.42    327.44 o
   8   9   2      321.32      404.48     96.28 o
   9   9   2       25.48      480.87    122.67 o
  10   9   2     8107.20     8576.71    213.77 o
  11   9   2     3587.53     3488.11    132.06 o
  12   9   2      192.84       81.59    109.72 o
  13   9   2      336.37      521.58    137.71 o
  14   9   2     1239.58     1478.74    150.32 o
  15   9   2     5179.90     5170.70    210.15 o
  16   9   2      666.78      622.60    175.73 o
  17   9   2     3683.21     3937.54    217.74 o
  18   9   2     4880.06     5380.74    251.16 o
  19   9   2     3327.88     3326.19    225.62 o
  20   9   2      100.43        0.00    197.97 o
  21   9   2     5622.09     5997.72    371.96 o
  22   9   2     1481.82     1791.01    290.26 o
  23   9   2     1396.54     1295.92    314.51 o
  24   9   2        6.23        0.00    299.44 o
   0  10   2     3892.34     4634.89    243.10 o
   1  10   2    17790.92    19019.70    305.57 o
   2  10   2      789.83      460.97    101.38 o
   3  10   2    22366.39    23221.19    359.27 o
   4  10   2     3190.11     3466.36    129.47 o
   5  10   2     2834.69     3047.41    125.38 o
   6  10   2    28332.22    28843.66    426.78 o
   7  10   2     7093.35     7570.98    197.06 o
   8  10   2     1316.92     1657.36    130.45 o
   9  10   2    15133.36    16591.35    376.57 o
  10  10   2     1191.56     1431.23    124.03 o
  11  10   2      291.83      606.22    124.22 o
  12  10   2     2458.59     2618.73    151.95 o
  13  10   2    26173.83    26301.12    481.84 o
  14  10   2     2365.49     2623.33    172.56 o
  15  10   2     4074.31     4706.27    225.45 o
  16  10   2      802.40      548.40    206.81 o
  17  10   2     1582.69     1577.05    212.30 o
  18  10   2     3030.37     3165.65    232.74 o
  19  10   2     4429.77     4547.03    257.39 o
  20  10   2     1179.30     1477.43    227.48 o
  21  10   2    10728.45    10875.18    384.51 o
  22  10   2     1897.56     1740.47    308.81 o
  23  10   2      566.78      156.00    302.51 o
   1  11   2     4531.77     4056.59    143.79 o
   2  11   2     3199.06     3258.69    152.06 o
   3  11   2    26305.37    26593.18    414.46 o
   4  11   2    40717.66    40801.58    573.65 o
   5  11   2      334.53      146.38    118.63 o
   6  11   2     2885.59     2883.93    147.09 o
   7  11   2    12393.92    12057.25    254.11 o
   8  11   2    25011.26    25291.15    425.74 o
   9  11   2     1140.08     1207.59    142.66 o
  10  11   2     4184.22     4261.85    179.27 o
  11  11   2       35.89        0.00    144.16 o
  12  11   2      690.74      587.72    151.52 o
  13  11   2      118.20       34.76    185.92 o
  14  11   2       54.44        0.00    175.74 o
  15  11   2    16583.69    16237.34    458.58 o
  16  11   2     1960.15     2235.33    226.37 o
  17  11   2     4532.64     4384.61    256.76 o
  18  11   2       45.77       63.95    227.01 o
  19  11   2     4743.74     5203.34    300.13 o
  20  11   2      225.97        0.00    227.90 o
  21  11   2     4395.65     4639.66    314.44 o
  22  11   2     4076.74     4681.60    358.22 o
   0  12   2      120.70      450.15    182.38 o
   1  12   2    28108.77    29304.76    521.29 o
   2  12   2     9332.93     9407.72    222.15 o
   3  12   2      870.10      655.62    136.78 o
   4  12   2     1191.34      879.46    139.99 o
   5  12   2     3580.90     3858.01    166.87 o
   6  12   2    17174.12    17603.79    375.85 o
   7  12   2       66.02      304.98    140.07 o
   8  12   2     2963.77     3129.20    171.91 o
   9  12   2    14905.26    15769.90    385.33 o
  10  12   2     1327.57     1990.60    177.52 o
  11  12   2    17884.36    18580.93    405.08 o
  12  12   2       28.23      133.12    162.88 o
  13  12   2     4561.68     4204.23    231.39 o
  14  12   2       79.15      120.01    190.16 o
  15  12   2     4565.98     4481.83    261.79 o
  16  12   2       11.87      106.00    220.21 o
  17  12   2     1352.43     1117.19    237.84 o
  18  12   2      171.62       61.79    232.66 o
  19  12   2    15509.52    16410.61    615.27 o
  20  12   2     2928.07     3668.52    330.67 o
   1  13   2     2703.45     2704.03    224.85 o
   2  13   2      964.09      879.36    152.80 o
   3  13   2     3512.67     3369.25    181.83 o
   4  13   2      648.18      846.71    153.91 o
   5  13   2      161.06      441.93    152.61 o
   6  13   2      624.55      488.46    159.17 o
   7  13   2     1035.51      895.94    173.84 o
   8  13   2       13.30      212.61    174.23 o
   9  13   2     3722.90     3663.08    226.36 o
  10  13   2      640.28      608.38    181.03 o
  11  13   2     1046.97     1195.74    193.32 o
  12  13   2      955.92      847.03    190.86 o
  13  13   2     6588.97     6610.05    282.84 o
  14  13   2      520.80      632.71    254.41 o
  15  13   2      241.97      235.00    237.09 o
  16  13   2      530.10      459.37    244.79 o
  17  13   2      756.15     1206.05    251.10 o
  18  13   2       69.42      337.67    247.49 o
  19  13   2      272.26        0.00    257.89 o
   0  14   2     2529.56     2263.58    275.08 o
   1  14   2     5060.20     5129.98    222.16 o
   2  14   2      668.51      952.06    179.49 o
   3  14   2     1579.55     1354.65    192.10 o
   4  14   2     4360.63     4628.04    229.76 o
   5  14   2      656.97      794.22    193.05 o
   6  14   2     5352.05     4989.40    241.53 o
   7  14   2     1046.35      574.07    197.99 o
   8  14   2      249.11      733.62    192.81 o
   9  14   2     7605.86     7607.52    277.59 o
  10  14   2     1863.36     1950.40    216.41 o
  11  14   2    35570.50    37553.80    731.86 o
  12  14   2      138.07      234.93    223.31 o
  13  14   2     3671.80     3841.14    262.23 o
  14  14   2     2943.69     3087.65    295.69 o
  15  14   2     8329.72     8793.86    376.54 o
  16  14   2      228.42       23.77    271.02 o
  17  14   2      900.14      941.78    341.26 o
   1  15   2     4906.85     4998.26    243.25 o
   2  15   2     4639.07     4778.72    251.79 o
   3  15   2     4925.59     4700.38    259.02 o
   4  15   2     9252.20     9043.02    313.84 o
   5  15   2        2.74        0.00    211.80 o
   6  15   2     2066.00     1902.12    230.75 o
   7  15   2     2098.56     2029.55    240.91 o
   8  15   2     3610.24     3613.71    261.75 o
   9  15   2     9518.49    10064.84    347.60 o
  10  15   2      129.01        0.00    225.30 o
  11  15   2     6029.52     6223.22    291.02 o
  12  15   2      449.61      447.27    257.64 o
  13  15   2    16842.70    17454.72    535.09 o
  14  15   2      485.86      298.51    292.47 o
   0  16   2     2053.14     2746.61    397.46 o
   1  16   2     1165.78     1070.10    264.38 o
   2  16   2     6116.44     5869.59    316.75 o
   3  16   2     2321.60     1688.07    272.00 o
   4  16   2       73.04        0.00    239.80 o
   5  16   2     3145.48     3322.62    284.62 o
   6  16   2     1827.92     2016.53    270.01 o
   7  16   2      440.43      708.03    246.74 o
   8  16   2       10.76        0.00    253.57 o
   9  16   2      134.65       40.41    256.74 o
  10  16   2        7.01        8.21    240.64 o
  11  16   2     4308.40     4137.41    310.75 o
  12  16   2       57.09      477.10    271.16 o
   1  17   2     1075.94      542.21    278.48 o
   2  17   2      108.37      376.26    291.64 o
   3  17   2     7252.45     6467.98    388.39 o
   4  17   2      503.66      820.48    347.78 o
   5  17   2      249.13        0.00    286.45 o
   6  17   2       75.74      114.28    289.05 o
   7  17   2     4177.90     4843.92    435.72 o
   1   1   3     6341.92     6700.36    130.89 o
   2   1   3       29.60        0.00     34.49 o
   3   1   3     3911.41     3916.17     92.07 o
   4   1   3   185362.61   191108.45   3089.08 o
   5   1   3    49010.22    51459.37    917.62 o
   6   1   3    43831.89    44260.16    737.45 o
   7   1   3    31435.54    32432.80    495.77 o
   8   1   3    61963.61    63490.11    952.03 o
   9   1   3     3891.59     4380.98    107.40 o
  10   1   3    10591.45    10681.06    207.82 o
  11   1   3      220.38      204.16     66.08 o
  12   1   3    20915.51    21965.09    370.10 o
  13   1   3       54.87       39.42     76.50 o
  14   1   3      351.03      491.63     86.67 o
  15   1   3     2490.08     2459.00    114.13 o
  16   1   3     3111.53     3387.74    133.04 o
  17   1   3       47.89        0.00     99.57 o
  18   1   3    13542.92    13851.21    292.45 o
  19   1   3     1960.36     1648.50    139.45 o
  20   1   3     2294.37     2334.41    156.15 o
  21   1   3      832.67      884.68    169.43 o
  22   1   3     9317.17     9666.58    318.69 o
  23   1   3      866.92     1082.71    209.67 o
  24   1   3      293.78      122.55    213.35 o
  25   1   3     2538.58     2195.47    275.07 o
  26   1   3       31.01        0.00    265.78 o
  27   1   3      907.48     1264.02    296.04 o
  28   1   3      147.75        0.00    288.77 o
   0   2   3      505.58      744.70     38.93 o
   1   2   3    26930.83    27118.80    372.18 o
   2   2   3    21300.49    22950.82    334.78 o
   3   2   3    65427.14    70135.21    978.22 o
   4   2   3    92120.23    99984.02   1591.03 o
   5   2   3   173904.97   174294.61   2638.39 o
   6   2   3     4435.07     4413.38     96.11 o
   7   2   3    55432.57    57228.69    830.15 o
   8   2   3    42765.15    45125.55    687.57 o
   9   2   3    54829.86    55166.21    836.11 o
  10   2   3     4685.57     4739.82    126.34 o
  11   2   3    16088.90    18737.45    319.19 o
  12   2   3    28346.68    27831.39    451.46 o
  13   2   3      316.78      311.31     80.46 o
  14   2   3    44343.57    42910.23    657.73 o
  15   2   3      752.83      666.04     97.91 o
  16   2   3    29894.81    28181.30    466.94 o
  17   2   3     4000.74     4743.11    156.58 o
  18   2   3     1527.17     1492.28    134.41 o
  19   2   3     3950.85     4186.47    179.35 o
  20   2   3    49679.13    47568.82    861.56 o
  21   2   3     1493.12     1560.52    170.66 o
  22   2   3      254.87      158.01    171.87 o
  23   2   3       63.23      171.92    185.09 o
  24   2   3    32729.81    32609.49    703.29 o
  25   2   3      322.39      126.15    255.94 o
  26   2   3    18172.15    18556.70    526.71 o
  27   2   3     3573.71     3831.11    319.77 o
   1   3   3     1009.86     1094.88     34.98 o
   2   3   3    19632.84    20388.58    258.61 o
   3   3   3    19493.93    20051.23    266.74 o
   4   3   3    37939.29    39983.13    556.01 o
   5   3   3    52877.28    56286.63    791.17 o
   6   3   3    20650.35    23127.60    351.64 o
   7   3   3    91886.84    93142.48   1348.57 o
   8   3   3    19577.81    17690.95    288.90 o
   9   3   3    12725.13    12219.63    220.84 o
  10   3   3     3049.67     2596.27     92.62 o
  11   3   3     1925.57     1932.71     92.54 o
  12   3   3      801.02      846.46     85.54 o
  13   3   3      267.14      313.45     86.08 o
  14   3   3       33.48      228.80     92.47 o
  15   3   3     6806.74     6651.39    171.59 o
  16   3   3     9422.49    10152.89    224.15 o
  17   3   3     5943.88     6014.23    188.79 o
  18   3   3    23877.89    23423.13    465.08 o
  19   3   3    14997.91    15100.35    320.93 o
  20   3   3      806.09      600.21    157.93 o
  21   3   3     8463.07     8438.65    297.45 o
  22   3   3     7119.98     7413.78    286.75 o
  23   3   3       68.18      212.02    186.96 o
  24   3   3     1128.66      985.75    222.30 o
  25   3   3     3195.89     3590.19    290.25 o
  26   3   3      850.62      648.98    272.43 o
  27   3   3      359.49      370.97    285.39 o
   0   4   3   100382.06   100108.21   1649.84 o
   1   4   3    18053.03    17109.53    213.01 o
   2   4   3    32554.77    31853.12    393.18 o
   3   4   3     3887.26     4011.53     74.30 o
   4   4   3    49672.12    46783.37    582.84 o
   5   4   3    71130.61    70140.33    916.93 o
   6   4   3   105264.00   101673.05   1457.42 o
   7   4   3     6371.09     6707.88    138.34 o
   8   4   3    37097.83    36551.96    546.16 o
   9   4   3    22910.22    22837.08    361.33 o
  10   4   3      371.62      642.37     76.89 o
  11   4   3     1603.26     1783.20     94.64 o
  12   4   3     5180.57     5610.78    150.05 o
  13   4   3     1619.90     1658.58    106.14 o
  14   4   3    14239.71    14230.01    296.47 o
  15   4   3     7706.94     7875.92    203.89 o
  16   4   3     7989.95     8239.66    217.28 o
  17   4   3    21569.43    20578.75    395.89 o
  18   4   3    12410.69    12808.71    286.19 o
  19   4   3     1329.71     1021.91    144.50 o
  20   4   3     5225.08     5866.21    217.34 o
  21   4   3     9991.97    10407.80    327.55 o
  22   4   3     1031.72      612.40    184.49 o
  23   4   3     6446.92     6163.88    262.63 o
  24   4   3     1875.31     1651.30    212.55 o
  25   4   3     5015.30     5109.21    326.62 o
  26   4   3     5612.34     4966.36    329.12 o
  27   4   3     3341.25     3616.55    325.41 o
   1   5   3    45236.53    43115.64    509.57 o
   2   5   3    11054.00     9746.64    150.85 o
   3   5   3    28453.28    26043.93    336.57 o
   4   5   3   133209.05   131232.44   1510.88 o
   5   5   3    14867.28    14272.49    206.87 o
   6   5   3     1088.13     1328.54     58.24 o
   7   5   3    16601.05    16636.00    247.85 o
   8   5   3   151996.50   144800.97   1969.55 o
   9   5   3     1169.51     1453.49     87.29 o
  10   5   3    29544.68    29168.23    453.71 o
  11   5   3    11340.56    11291.72    229.74 o
  12   5   3    50072.73    50600.95    738.24 o
  13   5   3    14703.47    15069.43    285.70 o
  14   5   3     4089.43     4028.52    143.08 o
  15   5   3     2087.27     2194.05    129.89 o
  16   5   3     1251.40     1230.65    127.24 o
  17   5   3    22077.34    21681.00    415.86 o
  18   5   3      383.31      574.18    139.09 o
  19   5   3    11202.90    10415.84    269.68 o
  20   5   3       66.87       23.17    159.46 o
  21   5   3     5087.36     5004.24    221.03 o
  22   5   3     8412.47     8768.95    286.49 o
  23   5   3    12831.98    13306.90    370.44 o
  24   5   3       31.71        0.00    227.22 o
  25   5   3     1556.84     1243.18    285.54 o
  26   5   3     2464.77     2308.64    305.87 o
   0   6   3      114.14      547.84     98.07 o
   1   6   3     1626.57     1553.27     60.90 o
   2   6   3       35.27      103.48     49.86 o
   3   6   3    70165.37    70588.73    860.80 o
   4   6   3    16277.61    16235.44    237.85 o
   5   6   3    10631.95    11095.11    173.99 o
   6   6   3   170337.72   167276.22   1998.51 o
   7   6   3      202.99      142.53     55.44 o
   8   6   3    97057.45    98326.13   1228.71 o
   9   6   3     1162.25     1049.28     79.27 o
  10   6   3     1362.48     1682.15     93.66 o
  11   6   3    45292.04    46597.01    677.77 o
  12   6   3        9.38      252.62     92.26 o
  13   6   3     3577.57     3894.43    138.53 o
  14   6   3     9804.40    10285.52    226.71 o
  15   6   3    67101.96    67120.02    986.07 o
  16   6   3    10570.25    11130.18    264.25 o
  17   6   3     5715.27     5629.28    196.73 o
  18   6   3     4924.01     5080.64    251.72 o
  19   6   3    17845.05    17514.44    380.18 o
  20   6   3    33894.54    32927.13    614.67 o
  21   6   3     5920.28     5822.30    237.93 o
  22   6   3     5907.01     5649.73    252.63 o
  23   6   3     2248.09     2298.22    225.18 o
  24   6   3      202.70      104.69    240.16 o
  25   6   3    14825.01    15534.23    497.47 o
  26   6   3     2328.40     2405.32    324.59 o
   1   7   3    52310.60    50661.14    677.56 o
   2   7   3     5035.63     5003.52    106.96 o
   3   7   3    41453.39    41187.34    519.26 o
   4   7   3    22581.40    22615.63    315.27 o
   5   7   3    23245.08    22877.28    317.33 o
   6   7   3      426.57      306.05     71.19 o
   7   7   3     2348.46     2519.09     87.78 o
   8   7   3    36757.00    37136.56    474.56 o
   9   7   3     9918.40    10494.00    181.42 o
  10   7   3     4083.57     4209.67    114.47 o
  11   7   3     5228.60     5974.54    183.79 o
  12   7   3     1709.49     1364.62    139.00 o
  13   7   3    46003.24    46757.25    693.61 o
  14   7   3     2114.78     2242.69    139.12 o
  15   7   3     2213.56     1928.05    150.00 o
  16   7   3        6.91        0.00    137.32 o
  17   7   3    10060.41     9729.94    256.88 o
  18   7   3      214.46        0.00    159.39 o
  19   7   3      351.21      230.14    169.61 o
  20   7   3     2619.78     2379.09    201.05 o
  21   7   3      892.28      777.35    197.69 o
  22   7   3       21.67        4.45    200.79 o
  23   7   3    17677.54    17193.74    599.97 o
  24   7   3       19.09        0.00    256.88 o
  25   7   3     7230.37     7372.43    401.07 o
   0   8   3    42389.77    42019.61    776.94 o
   1   8   3    14810.94    12907.97    211.89 o
   2   8   3     6035.71     6002.79    144.19 o
   3   8   3    11738.45    11581.35    231.76 o
   4   8   3    52285.55    51604.91    661.30 o
   5   8   3    14509.77    14008.39    230.93 o
   6   8   3     4319.64     4301.43    118.99 o
   7   8   3    11425.66    11494.44    220.21 o
   8   8   3     2379.81     2335.06     95.39 o
   9   8   3      574.08      781.43     78.26 o
  10   8   3     1960.61     2449.51    146.08 o
  11   8   3    82062.36    82178.56   1048.01 o
  12   8   3     1145.75     1555.97    122.32 o
  13   8   3     4116.10     4419.74    156.11 o
  14   8   3    25021.82    25846.22    439.95 o
  15   8   3    54597.55    54260.58    864.10 o
  16   8   3    44663.73    46883.39    767.65 o
  17   8   3      249.15      812.12    163.05 o
  18   8   3      153.31      308.08    179.10 o
  19   8   3     3054.35     3123.37    215.76 o
  20   8   3     4608.62     5392.00    253.66 o
  21   8   3       57.03        0.00    200.46 o
  22   8   3      692.55      551.61    222.67 o
  23   8   3     2190.40     1759.77    241.81 o
  24   8   3    14816.99    15245.23    479.76 o
  25   8   3    12324.12    12220.90    487.91 o
   1   9   3     3040.45     3284.95    108.30 o
   2   9   3    12097.62    12500.70    222.98 o
   3   9   3    29158.69    29999.09    425.62 o
   4   9   3    15888.42    16191.45    277.85 o
   5   9   3     2960.94     2835.33    109.87 o
   6   9   3    15112.75    15380.25    263.41 o
   7   9   3    10506.25    10235.31    207.04 o
   8   9   3     9380.26     8288.01    175.55 o
   9   9   3    33449.25    31882.58    451.35 o
  10   9   3    12807.45    12234.35    228.76 o
  11   9   3     1661.71     1518.71    128.65 o
  12   9   3     2301.46     2557.89    152.68 o
  13   9   3    35533.16    34626.56    570.58 o
  14   9   3      380.62      125.89    162.50 o
  15   9   3     2899.46     2818.98    189.89 o
  16   9   3     3100.17     3513.00    199.12 o
  17   9   3     4574.60     5203.12    236.87 o
  18   9   3    16963.53    17602.90    419.69 o
  19   9   3      331.89        0.00    237.40 o
  20   9   3     3307.67     3738.74    241.34 o
  21   9   3      383.94      237.37    215.40 o
  22   9   3    19931.55    19997.17    637.77 o
  23   9   3     6182.14     6237.14    343.73 o
  24   9   3     1628.14     1854.98    355.65 o
   0  10   3     7563.49     7206.73    282.62 o
   1  10   3    30683.39    30612.71    434.35 o
   2  10   3     1674.83     1823.09    112.30 o
   3  10   3      282.49      475.58    100.62 o
   4  10   3     7479.88     7189.29    168.30 o
   5  10   3    25086.91    25502.80    397.02 o
   6  10   3     2757.34     3427.50    138.66 o
   7  10   3     7913.40     8329.56    195.83 o
   8  10   3    12472.04    13021.73    293.53 o
   9  10   3    17366.17    17548.82    319.10 o
  10  10   3      676.62      918.33    123.74 o
  11  10   3     3832.35     4020.67    164.46 o
  12  10   3     1347.63     1225.03    140.81 o
  13  10   3     1427.83     1757.77    174.30 o
  14  10   3     5841.35     6666.07    259.51 o
  15  10   3      863.47     1099.03    180.49 o
  16  10   3     7890.27     8305.95    282.36 o
  17  10   3      620.08      716.88    201.82 o
  18  10   3      217.20        0.00    207.25 o
  19  10   3      108.92      392.21    217.10 o
  20  10   3    15081.04    15881.85    555.68 o
  21  10   3     4592.92     4629.07    282.83 o
  22  10   3     1474.49     1047.51    266.84 o
  23  10   3      493.50       39.84    285.39 o
   1  11   3       36.50       77.08    112.11 o
   2  11   3     5213.96     5093.21    159.59 o
   3  11   3     6414.54     6137.83    198.12 o
   4  11   3      911.47      984.73    129.90 o
   5  11   3     7542.09     7414.73    217.26 o
   6  11   3     3339.42     3406.84    151.47 o
   7  11   3    20171.63    19318.11    372.75 o
   8  11   3     3852.43     3906.14    179.49 o
   9  11   3     5664.87     5524.92    185.15 o
  10  11   3      105.96        0.00    130.86 o
  11  11   3     3392.81     3478.10    199.87 o
  12  11   3    10780.83    10347.36    282.97 o
  13  11   3     3942.65     4124.57    219.06 o
  14  11   3     1203.90      804.78    190.80 o
  15  11   3     2459.23     2865.18    242.26 o
  16  11   3     2165.60     2524.18    233.77 o
  17  11   3     5360.69     5228.52    292.21 o
  18  11   3     7381.26     7359.45    304.76 o
  19  11   3     8027.00     7776.96    399.40 o
  20  11   3      305.27        0.00    234.51 o
  21  11   3     5619.99     6634.70    313.45 o
   0  12   3     3167.14     3477.88    230.68 o
   1  12   3     9732.90     9905.35    225.70 o
   2  12   3     6565.36     6158.27    190.11 o
   3  12   3      547.60      230.50    134.87 o
   4  12   3     1549.78     1239.38    143.31 o
   5  12   3    12848.77    12603.30    354.97 o
   6  12   3     8713.74     8657.83    233.99 o
   7  12   3      438.80      763.74    162.83 o
   8  12   3     1213.95     1202.75    154.91 o
   9  12   3    16571.50    16132.73    343.21 o
  10  12   3    18530.29    18703.80    392.72 o
  11  12   3     3883.23     4037.27    212.79 o
  12  12   3     1836.99     2197.10    198.17 o
  13  12   3      153.40      338.26    207.65 o
  14  12   3      260.72      171.36    219.10 o
  15  12   3      825.63      654.76    223.21 o
  16  12   3     3680.82     3656.28    259.82 o
  17  12   3     5923.68     5983.65    294.33 o
  18  12   3       52.78      108.93    237.83 o
  19  12   3     2756.88     3200.83    272.07 o
  20  12   3      100.36      438.21    262.45 o
   1  13   3     1207.02     1116.51    162.50 o
   2  13   3        6.02      165.83    152.66 o
   3  13   3     1596.07     1325.09    163.64 o
   4  13   3    14693.64    14146.83    322.79 o
   5  13   3        1.73        0.00    153.41 o
   6  13   3     3184.76     3526.76    188.00 o
   7  13   3    10457.11    10241.21    269.11 o
   8  13   3     9814.77     9753.27    273.40 o
   9  13   3     1688.78     1642.39    185.64 o
  10  13   3     5352.01     5527.89    227.57 o
  11  13   3     1361.48     1155.73    245.50 o
  12  13   3     6436.92     5910.14    289.38 o
  13  13   3     1338.23     1454.03    238.57 o
  14  13   3      993.13      667.64    238.08 o
  15  13   3     4433.12     4152.89    388.10 o
  16  13   3      174.79        0.00    256.22 o
  17  13   3     1940.74     1688.73    342.35 o
  18  13   3     1247.97     1515.84    283.98 o
   0  14   3     1399.24     1991.14    270.80 o
   1  14   3      124.21      127.69    180.16 o
   2  14   3     6434.62     5625.81    236.28 o
   3  14   3     2970.99     2926.23    236.28 o
   4  14   3      223.76      296.99    183.41 o
   5  14   3     1014.47      820.16    190.58 o
   6  14   3     1207.21     1363.40    203.75 o
   7  14   3      319.41      614.44    201.07 o
   8  14   3        1.72        0.00    194.62 o
   9  14   3     2455.36     2966.11    222.89 o
  10  14   3    14091.11    12626.49    381.49 o
  11  14   3      907.32     1306.29    244.03 o
  12  14   3     5305.49     4992.09    322.00 o
  13  14   3     1344.41     1445.59    283.70 o
  14  14   3      794.82      577.98    280.98 o
  15  14   3     1782.31     1780.00    301.19 o
  16  14   3     1573.70     1122.26    294.13 o
  17  14   3      155.03      938.61    293.66 o
   1  15   3      433.45      322.19    209.12 o
   2  15   3       43.31      452.38    207.22 o
   3  15   3     1084.06      887.42    224.10 o
   4  15   3      822.42      334.71    231.55 o
   5  15   3      572.94      804.52    218.29 o
   6  15   3       63.81       84.91    211.84 o
   7  15   3      125.77      354.92    213.33 o
   8  15   3      364.83      215.74    213.17 o
   9  15   3      422.94      775.10    251.29 o
  10  15   3        1.06        0.00    246.75 o
  11  15   3       66.77      131.38    279.65 o
  12  15   3      751.52      462.16    287.06 o
  13  15   3       36.21       26.22    290.74 o
  14  15   3      253.33        3.69    292.49 o
   0  16   3    12640.59    12154.61    623.75 o
   1  16   3      182.27        0.00    234.63 o
   2  16   3       19.59        0.00    236.98 o
   3  16   3      107.20      321.12    237.95 o
   4  16   3      564.61      760.67    243.47 o
   5  16   3     2079.14     1659.32    253.95 o
   6  16   3    10099.68    10625.79    434.49 o
   7  16   3       62.74       89.21    250.32 o
   8  16   3     5645.09     5536.19    449.46 o
   9  16   3      200.21      480.29    277.92 o
  10  16   3      598.19      438.68    278.27 o
  11  16   3     5431.14     4826.18    451.70 o
   1  17   3       58.73        0.00    283.99 o
   2  17   3      477.73      798.23    277.33 o
   3  17   3      195.40      361.40    275.55 o
   4  17   3     1561.13     1409.67    291.84 o
   5  17   3       61.93      231.34    304.60 o
   6  17   3     1141.88     1409.77    287.36 o
   7  17   3     2853.14     2696.58    297.99 o
   0   0   4   753312.38   719773.25  44352.43 o
   1   0   4    10243.42     8748.33    344.06 o
   2   0   4     8646.07     8990.29    239.04 o
   3   0   4    28050.67    25393.26    724.46 o
   4   0   4    13921.94    12613.79    325.11 o
   5   0   4    39093.16    35312.30    839.65 o
   6   0   4    34430.25    36679.76    946.75 o
   7   0   4   165070.42   164400.42   4088.92 o
   8   0   4    82769.30    81473.89   2049.94 o
   9   0   4     9702.88    10105.52    275.16 o
  10   0   4   101474.05    99834.34   1947.19 o
  11   0   4    91078.09    92268.98   1896.29 o
  12   0   4    17032.34    18199.81    440.84 o
  13   0   4    41576.62    40878.16    886.27 o
  14   0   4    60033.37    58527.98   1242.67 o
  15   0   4   112758.92   114417.69   2367.71 o
  16   0   4     9064.94     9588.41    305.06 o
  17   0   4     6699.59     6746.84    245.66 o
  18   0   4    51928.91    49898.96   1045.56 o
  19   0   4    17783.21    17770.94    496.57 o
  20   0   4    59943.21    61354.27   1428.12 o
  21   0   4    21751.56    20687.26    653.56 o
  22   0   4    45997.87    45138.04   1192.08 o
  23   0   4     1495.80     1661.42    284.21 o
  24   0   4      940.22      463.75    345.83 o
  25   0   4     8643.46     8622.40    440.95 o
  26   0   4    32456.98    31286.54   1057.78 o
  27   0   4     4526.97     4644.40    479.28 o
   1   1   4    24191.67    24739.76    509.75 o
   2   1   4    17907.77    17858.33    315.54 o
   3   1   4    14103.25    13561.01    264.06 o
   4   1   4      343.56      414.27     54.60 o
   5   1   4     1639.10     1709.35     72.63 o
   6   1   4    15456.58    15061.47    303.64 o
   7   1   4     7599.46     7841.98    156.56 o
   8   1   4    31770.38    34401.97    552.30 o
   9   1   4    30405.20    28934.24    453.86 o
  10   1   4     3489.37     3940.06    100.02 o
  11   1   4       54.16      107.55     64.97 o
  12   1   4    84118.60    82228.71   1205.59 o
  13   1   4    18920.28    18200.70    316.74 o
  14   1   4    20517.91    20751.76    359.08 o
  15   1   4    25215.58    24552.23    403.67 o
  16   1   4    40305.75    39961.30    612.07 o
  17   1   4      315.06      284.37    107.76 o
  18   1   4    12475.85    12727.49    264.02 o
  19   1   4     7412.71     6889.50    201.78 o
  20   1   4      906.30      827.37    159.49 o
  21   1   4    31622.50    31182.80    622.11 o
  22   1   4    26294.29    26026.71    551.38 o
  23   1   4      103.98      135.98    202.36 o
  24   1   4    26702.15    27384.98    590.05 o
  25   1   4     6887.39     7308.88    317.21 o
  26   1   4     1169.34     1213.99    250.07 o
  27   1   4     8433.32     8738.73    394.45 o
   0   2   4   275914.38   267588.25   5530.64 o
   1   2   4     1033.69      883.74     43.95 o
   2   2   4    49330.51    48298.43    828.24 o
   3   2   4    42787.30    46446.22    753.97 o
   4   2   4    12205.46    12165.69    218.42 o
   5   2   4     9479.42    10333.76    212.73 o
   6   2   4     3763.32     4238.73    112.71 o
   7   2   4     8522.17     9616.92    195.25 o
   8   2   4    26448.93    26083.68    423.96 o
   9   2   4    12280.37    12551.29    217.34 o
  10   2   4    92683.99    90119.02   1389.36 o
  11   2   4      228.23      313.66     70.10 o
  12   2   4    51034.58    50755.59    782.26 o
  13   2   4     8507.08     8948.29    193.49 o
  14   2   4     2999.38     3048.69    158.28 o
  15   2   4    19808.59    19494.96    347.75 o
  16   2   4     5976.62     6010.51    169.22 o
  17   2   4     7673.23     7984.03    197.49 o
  18   2   4     6695.04     6921.25    191.18 o
  19   2   4      373.01      234.68    132.06 o
  20   2   4    25269.57    24984.30    489.20 o
  21   2   4      208.16      164.98    185.02 o
  22   2   4    13634.82    14148.06    495.10 o
  23   2   4     1732.12     2042.66    211.14 o
  24   2   4      267.18       10.59    202.22 o
  25   2   4     6368.32     6906.36    313.22 o
  26   2   4     1760.44     2264.59    351.25 o
  27   2   4     2291.92     2439.28    357.05 o
   1   3   4     3455.46     3212.83     59.86 o
   2   3   4   198929.72   198229.70   2563.25 o
   3   3   4     5812.38     5968.99    104.02 o
   4   3   4   116778.75   115129.77   1518.47 o
   5   3   4    24142.77    24407.34    380.52 o
   6   3   4     7117.14     7826.22    150.95 o
   7   3   4     1780.44     1590.86     62.01 o
   8   3   4    85228.45    84941.64   1202.62 o
   9   3   4      623.34      442.73     63.42 o
  10   3   4    11483.09    11866.12    220.94 o
  11   3   4     1242.27     1212.59     82.68 o
  12   3   4    10799.60    11250.03    227.13 o
  13   3   4      307.82      407.57    113.46 o
  14   3   4    21607.32    20951.07    373.37 o
  15   3   4    10117.31    10150.64    225.64 o
  16   3   4     4032.59     3994.47    146.99 o
  17   3   4    35253.25    33811.78    556.01 o
  18   3   4    15553.90    16196.64    333.02 o
  19   3   4    32356.18    31288.40    570.72 o
  20   3   4       28.64        0.00    158.94 o
  21   3   4    23885.81    24039.49    518.01 o
  22   3   4     2753.56     2740.94    212.90 o
  23   3   4     4031.33     4816.38    309.75 o
  24   3   4     1604.06     1358.54    222.44 o
  25   3   4     9091.31     9845.62    323.30 o
  26   3   4      721.57      343.92    243.16 o
  27   3   4      973.95      628.67    289.71 o
   0   4   4     6868.49     6415.41    140.64 o
   1   4   4       27.75        0.00     36.53 o
   2   4   4    75649.79    77604.28    936.42 o
   3   4   4    24127.78    22902.47    309.93 o
   4   4   4     6825.65     6959.77    131.40 o
   5   4   4    33506.23    33280.58    476.41 o
   6   4   4   115904.88   112963.72   1540.00 o
   7   4   4    17704.07    16849.37    274.63 o
   8   4   4      433.07      389.59     67.05 o
   9   4   4     1671.77     1781.85     86.86 o
  10   4   4    47818.70    51274.77    756.66 o
  11   4   4    69346.32    67350.50    997.77 o
  12   4   4    27647.75    27077.82    440.04 o
  13   4   4      528.21      502.05    137.95 o
  14   4   4    11998.68    11834.83    247.91 o
  15   4   4     3495.81     3719.31    146.44 o
  16   4   4     2223.25     2508.53    157.67 o
  17   4   4    42796.11    42374.73    718.30 o
  18   4   4     2094.76     2125.63    160.12 o
  19   4   4     9210.91     9471.94    301.57 o
  20   4   4    11703.80    11895.72    311.50 o
  21   4   4    15480.10    14701.80    385.94 o
  22   4   4        7.96        0.00    183.68 o
  23   4   4     9683.42     9978.36    314.96 o
  24   4   4      712.89      624.07    210.56 o
  25   4   4     1634.48     1550.11    227.82 o
  26   4   4     3993.37     4180.01    288.66 o
  27   4   4      116.46       79.93    289.98 o
   1   5   4    15117.86    15127.56    213.91 o
   2   5   4    34659.06    32678.83    398.89 o
   3   5   4      470.95      572.50     49.41 o
   4   5   4    48514.13    46414.73    611.68 o
   5   5   4     6466.03     6434.53    132.01 o
   6   5   4    16185.15    16563.64    259.83 o
   7   5   4     6620.87     7714.83    150.25 o
   8   5   4    24316.35    23243.01    357.15 o
   9   5   4     3682.05     3093.02    111.84 o
  10   5   4      865.67     1166.00     93.38 o
  11   5   4     1496.65     1554.65     98.90 o
  12   5   4     1798.98     2246.07    115.24 o
  13   5   4     4534.37     4657.03    214.15 o
  14   5   4     3643.25     3760.04    151.31 o
  15   5   4    15830.25    15430.29    323.99 o
  16   5   4     4344.63     3789.69    197.88 o
  17   5   4     4269.68     4099.19    172.88 o
  18   5   4    12926.13    13351.89    300.63 o
  19   5   4    18287.02    17327.88    355.77 o
  20   5   4        9.58        0.00    176.36 o
  21   5   4    21034.86    20903.69    476.95 o
  22   5   4     1970.08     1939.61    214.97 o
  23   5   4      111.06        0.00    199.49 o
  24   5   4      250.70      533.60    215.10 o
  25   5   4     5509.68     4936.77    296.46 o
  26   5   4       93.25      134.03    250.17 o
   0   6   4    23033.96    24372.92    525.29 o
   1   6   4       68.84       87.07     52.28 o
   2   6   4       53.22       35.38     56.33 o
   3   6   4    34709.46    35450.55    448.91 o
   4   6   4     2157.57     2280.92     71.30 o
   5   6   4    41060.59    41897.12    545.83 o
   6   6   4    17916.63    18788.74    305.49 o
   7   6   4     8702.78     8707.17    175.04 o
   8   6   4     2522.84     2656.45    102.03 o
   9   6   4    35459.48    35325.10    523.91 o
  10   6   4    12129.79    13055.06    249.42 o
  11   6   4       11.81        0.00     89.55 o
  12   6   4     8641.04     8931.02    215.47 o
  13   6   4       27.48      100.36    102.61 o
  14   6   4     4410.53     4356.73    151.49 o
  15   6   4       95.48      191.41    119.67 o
  16   6   4     5243.36     4991.61    198.73 o
  17   6   4       44.50        0.00    138.51 o
  18   6   4       15.20        0.00    147.11 o
  19   6   4       71.39        0.00    152.13 o
  20   6   4    10227.87    10187.20    304.20 o
  21   6   4      794.89      658.65    198.96 o
  22   6   4       23.36        0.00    202.65 o
  23   6   4      338.17        0.00    217.31 o
  24   6   4     3489.69     3057.49    247.43 o
  25   6   4       59.35       78.19    220.91 o
  26   6   4     2966.99     3079.01    338.45 o
   1   7   4     7022.81     6807.63    126.01 o
   2   7   4    17311.45    16956.48    263.10 o
   3   7   4       16.44      188.66     66.30 o
   4   7   4     6634.74     6455.21    128.28 o
   5   7   4    24672.55    23988.00    320.96 o
   6   7   4     3356.76     3108.47     87.99 o
   7   7   4    16776.70    17181.75    281.65 o
   8   7   4     2197.73     2102.28    100.15 o
   9   7   4     5576.39     5383.64    142.00 o
  10   7   4     7342.25     7198.75    170.87 o
  11   7   4      943.94      975.56    104.87 o
  12   7   4     2831.24     3206.01    132.60 o
  13   7   4        7.42       53.75    112.84 o
  14   7   4     1862.61     1716.25    132.93 o
  15   7   4     2098.46     2075.19    146.88 o
  16   7   4    12852.54    13495.97    318.02 o
  17   7   4    12316.47    12176.18    291.18 o
  18   7   4     4221.76     4368.78    199.04 o
  19   7   4     6489.42     6129.54    236.10 o
  20   7   4       10.48       12.32    187.86 o
  21   7   4     5462.36     6752.22    294.88 o
  22   7   4     5330.33     5386.45    292.02 o
  23   7   4     1665.91     2308.79    307.87 o
  24   7   4      932.40     1352.93    248.38 o
  25   7   4     4402.09     4656.98    317.59 o
   0   8   4     9202.86     8815.42    253.91 o
   1   8   4      256.31      254.80     69.70 o
   2   8   4    27493.93    27038.52    362.76 o
   3   8   4    12308.26    11743.93    211.36 o
   4   8   4     6347.38     5962.64    150.82 o
   5   8   4     4976.76     5061.07    124.34 o
   6   8   4     2362.74     2424.08    105.89 o
   7   8   4     9844.08     9558.48    175.32 o
   8   8   4      172.95      225.40     81.80 o
   9   8   4      256.38      152.08     88.61 o
  10   8   4     5649.14     6069.52    216.50 o
  11   8   4    27407.34    27774.40    455.81 o
  12   8   4    15288.05    15551.95    291.90 o
  13   8   4      116.36      282.99    120.17 o
  14   8   4    21574.43    21587.62    402.05 o
  15   8   4      493.55     1275.82    151.03 o
  16   8   4     3115.77     3247.58    187.64 o
  17   8   4    14333.07    14781.09    342.58 o
  18   8   4      193.57      129.08    180.47 o
  19   8   4     2216.69     2618.23    213.09 o
  20   8   4      695.32      586.84    210.81 o
  21   8   4     2847.94     2962.42    249.56 o
  22   8   4        2.70       58.31    231.57 o
  23   8   4     3215.62     3579.16    274.97 o
  24   8   4     1083.58     1392.42    256.77 o
   1   9   4    20885.74    20593.70    296.18 o
   2   9   4     2725.16     2881.14    111.75 o
   3   9   4     1412.04     1429.97     97.80 o
   4   9   4    10866.29    10667.04    205.34 o
   5   9   4     5140.46     4717.50    146.77 o
   6   9   4     1870.44     1857.20    100.38 o
   7   9   4     4596.03     5005.44    129.49 o
   8   9   4     1500.25     1639.56    109.89 o
   9   9   4       69.39      117.38    103.35 o
  10   9   4        9.35       41.34    130.66 o
  11   9   4      279.88      148.56    125.96 o
  12   9   4       87.59      789.78    146.25 o
  13   9   4     5448.30     5851.68    198.78 o
  14   9   4       18.59        0.00    150.11 o
  15   9   4     2470.82     1782.97    180.19 o
  16   9   4     1969.08     2235.38    232.81 o
  17   9   4      478.62      497.95    181.16 o
  18   9   4     1406.09     1750.75    208.48 o
  19   9   4     7572.12     7451.84    281.58 o
  20   9   4       62.97        0.00    217.41 o
  21   9   4     2092.85     1500.38    249.26 o
  22   9   4     1514.67     1251.27    270.78 o
  23   9   4      793.76      997.25    264.87 o
  24   9   4       11.66       79.65    257.57 o
   0  10   4     1998.84     2315.26    150.20 o
   1  10   4     3055.81     3299.28    118.00 o
   2  10   4     8244.61     8373.63    179.64 o
   3  10   4    17529.29    17253.17    297.08 o
   4  10   4     4649.24     4539.63    147.17 o
   5  10   4    44858.71    45737.91    651.43 o
   6  10   4      102.99      304.14    102.59 o
   7  10   4    22227.41    22082.66    398.70 o
   8  10   4    20426.23    20822.51    360.64 o
   9  10   4    14365.48    14788.06    302.88 o
  10  10   4    34649.14    35223.43    580.96 o
  11  10   4     4107.15     4116.49    179.06 o
  12  10   4        7.76       61.53    154.06 o
  13  10   4     2662.04     2936.61    185.04 o
  14  10   4      261.24       15.92    168.46 o
  15  10   4      227.89      385.05    180.29 o
  16  10   4       13.90      323.41    183.32 o
  17  10   4     1493.75     1535.92    211.46 o
  18  10   4     2435.24     2767.20    231.18 o
  19  10   4     1676.88     1832.65    235.57 o
  20  10   4    22133.63    21387.29    764.06 o
  21  10   4       39.50      459.05    256.06 o
  22  10   4     2552.56     2606.28    287.41 o
  23  10   4     1235.08     1005.14    290.40 o
   1  11   4     6284.64     6230.06    169.18 o
   2  11   4     1358.27     1398.82    125.22 o
   3  11   4     2465.28     2722.40    138.36 o
   4  11   4       60.51       27.39    117.19 o
   5  11   4    20314.54    19571.13    343.54 o
   6  11   4     5331.06     4846.59    172.50 o
   7  11   4    23632.39    23876.86    417.42 o
   8  11   4      487.37      382.98    141.32 o
   9  11   4     3575.79     3375.23    179.90 o
  10  11   4     5853.20     6033.86    220.49 o
  11  11   4     2871.52     3163.53    184.07 o
  12  11   4     9539.84     9709.00    280.11 o
  13  11   4      131.14        0.95    176.13 o
  14  11   4      338.05      296.68    189.02 o
  15  11   4      376.64      541.32    198.33 o
  16  11   4     3285.81     3267.85    241.95 o
  17  11   4     2138.12     1861.13    234.81 o
  18  11   4     9226.96     9798.90    428.46 o
  19  11   4       14.95        0.00    235.63 o
  20  11   4      133.55      173.32    254.30 o
  21  11   4      458.36      602.96    278.87 o
   0  12   4     4716.43     5498.44    272.13 o
   1  12   4     7875.47     8185.55    226.97 o
   2  12   4     2644.52     2747.62    160.34 o
   3  12   4       69.65        0.00    163.47 o
   4  12   4      818.52      909.17    147.09 o
   5  12   4     4284.78     4411.32    178.52 o
   6  12   4       76.16      147.05    145.28 o
   7  12   4    13336.17    13283.58    300.76 o
   8  12   4    12253.58    13143.64    409.43 o
   9  12   4        1.26      298.62    171.00 o
  10  12   4    14372.36    15760.60    369.10 o
  11  12   4      591.77     1013.21    217.19 o
  12  12   4      640.77      870.38    201.47 o
  13  12   4      170.22      690.64    204.36 o
  14  12   4     1787.94     2315.20    235.74 o
  15  12   4     1148.21     1015.52    232.75 o
  16  12   4      505.38      803.17    279.53 o
  17  12   4       19.84      121.36    244.95 o
  18  12   4     5495.69     5016.93    304.98 o
  19  12   4     1963.31     1757.35    283.22 o
  20  12   4    13768.32    14024.99    477.21 o
   1  13   4    13397.29    12697.28    296.06 o
   2  13   4     6650.61     6641.51    229.20 o
   3  13   4     3582.03     4037.07    201.25 o
   4  13   4     1519.20     1366.66    176.26 o
   5  13   4     3276.66     2825.16    192.23 o
   6  13   4     1617.95     1945.69    182.62 o
   7  13   4      378.45      425.02    164.33 o
   8  13   4     7944.82     7845.92    263.98 o
   9  13   4      161.93      114.75    188.55 o
  10  13   4      225.30        0.00    216.91 o
  11  13   4      579.01      629.60    225.27 o
  12  13   4     8622.51     9133.19    337.42 o
  13  13   4     1822.77     2307.47    259.99 o
  14  13   4     8085.23     7930.33    390.53 o
  15  13   4       31.70      525.21    265.39 o
  16  13   4     1144.20     1150.97    279.15 o
  17  13   4     1263.13     1500.89    289.40 o
  18  13   4     3815.87     4381.59    403.43 o
   0  14   4    49219.86    48126.80   1928.01 o
   1  14   4     1700.38     1718.20    207.72 o
   2  14   4     2208.74     1594.60    204.55 o
   3  14   4    18202.78    18348.32    441.54 o
   4  14   4     8196.74     8228.67    271.34 o
   5  14   4      954.89     1107.44    190.03 o
   6  14   4     2221.24     1788.31    212.07 o
   7  14   4     2424.03     2769.62    215.94 o
   8  14   4        8.23        0.00    212.24 o
   9  14   4     6348.12     6292.12    283.94 o
  10  14   4     3518.71     4175.65    305.64 o
  11  14   4     2250.46     2219.01    265.62 o
  12  14   4    10349.97    10618.02    409.90 o
  13  14   4       51.85      280.49    273.87 o
  14  14   4      635.04      911.11    286.83 o
  15  14   4     5630.31     6090.89    393.21 o
  16  14   4     2503.04     2297.68    307.86 o
   1  15   4     6463.69     6122.27    270.98 o
   2  15   4    21205.36    21719.83    499.18 o
   3  15   4       23.63        0.00    204.62 o
   4  15   4     4390.50     4304.66    247.50 o
   5  15   4     8500.40     8903.89    317.08 o
   6  15   4      298.82        0.00    218.00 o
   7  15   4     4322.35     4011.04    256.46 o
   8  15   4     9773.32     9657.77    365.33 o
   9  15   4       29.07        0.00    238.89 o
  10  15   4     3519.10     3429.92    331.53 o
  11  15   4     1224.31     1495.94    313.93 o
  12  15   4     1747.55     1477.64    319.44 o
  13  15   4     1445.84     1838.21    326.68 o
  14  15   4     4727.82     4409.99    378.40 o
   0  16   4    21461.53    21502.00    983.26 o
   1  16   4     5884.99     5862.81    336.25 o
   2  16   4      280.18        0.00    234.87 o
   3  16   4     1630.94     2751.26    256.39 o
   4  16   4     4124.10     3633.08    272.49 o
   5  16   4      113.09      326.70    236.55 o
   6  16   4     3494.95     3506.58    265.04 o
   7  16   4      580.08      465.39    346.69 o
   8  16   4      556.22      542.94    277.77 o
   9  16   4       20.91      124.56    309.07 o
  10  16   4     2281.51     2294.28    340.41 o
  11  16   4     1783.92     1315.29    327.42 o
   1  17   4      990.99      460.44    267.53 o
   2  17   4     5002.75     5178.37    319.16 o
   3  17   4      211.90       50.81    264.17 o
   4  17   4      668.51      683.36    266.52 o
   5  17   4     1009.77      887.44    264.98 o
   6  17   4     1009.86     1010.39    296.99 o
   1   1   5    12273.37    11967.78    276.62 o
   2   1   5    64290.97    65293.35   1188.63 o
   3   1   5     9313.52     8989.47    189.47 o
   4   1   5    28982.54    28723.13    552.56 o
   5   1   5    43419.90    44793.93    745.83 o
   6   1   5     6228.48     6775.92    157.35 o
   7   1   5     8666.83     9309.94    227.75 o
   8   1   5    12929.23    13616.77    256.93 o
   9   1   5     5362.27     5619.88    165.22 o
  10   1   5    42286.77    39730.23    686.25 o
  11   1   5     3094.60     2998.08     87.12 o
  12   1   5    60179.60    59081.07    904.77 o
  13   1   5     3619.03     3704.76    124.43 o
  14   1   5    13112.56    13585.88    263.42 o
  15   1   5      921.89      967.18    102.45 o
  16   1   5    12676.10    13078.32    257.62 o
  17   1   5     2454.18     2544.34    132.59 o
  18   1   5     6079.97     6551.13    193.13 o
  19   1   5      295.84      128.67    142.77 o
  20   1   5      516.97      247.24    155.02 o
  21   1   5       13.78       16.94    159.94 o
  22   1   5     5586.87     5975.07    252.65 o
  23   1   5     1629.69     1364.00    205.60 o
  24   1   5     4678.76     5098.22    276.91 o
  25   1   5       72.03        0.00    228.35 o
  26   1   5     1384.52     1601.23    262.51 o
  27   1   5     2010.52     2068.30    253.38 o
   0   2   5   531750.94   567524.81  14448.97 o
   1   2   5    10934.97    10761.90    207.94 o
   2   2   5      339.60      446.85     67.21 o
   3   2   5   150263.00   155208.97   2651.07 o
   4   2   5   146707.94   149719.86   2476.58 o
   5   2   5     4692.54     4940.72    117.72 o
   6   2   5    29801.30    29920.28    558.43 o
   7   2   5     8135.48     9052.50    187.66 o
   8   2   5     2966.27     2692.02    104.08 o
   9   2   5    27018.46    26953.72    481.01 o
  10   2   5   100774.88   104525.70   1515.90 o
  11   2   5       35.31        0.00     61.12 o
  12   2   5    43825.97    43485.12    679.49 o
  13   2   5    19447.24    18713.98    334.04 o
  14   2   5    28048.76    26738.04    439.32 o
  15   2   5    45032.62    45182.06    680.73 o
  16   2   5     8619.93     9113.32    206.43 o
  17   2   5     3178.87     3176.28    141.22 o
  18   2   5    11545.53    11410.11    264.56 o
  19   2   5     1919.18     2123.23    164.08 o
  20   2   5    16171.00    15981.38    359.93 o
  21   2   5      287.58      338.39    165.17 o
  22   2   5      217.94      378.78    188.88 o
  23   2   5     1161.15     1511.31    225.65 o
  24   2   5        1.25      181.99    222.16 o
  25   2   5     8108.59     7987.61    334.52 o
  26   2   5     4122.76     4680.74    296.82 o
  27   2   5     1435.75     1409.59    279.62 o
   1   3   5    26434.89    27278.39    396.82 o
   2   3   5    23523.46    24140.53    362.74 o
   3   3   5      191.29      270.38     47.87 o
   4   3   5    56694.59    57563.27    814.83 o
   5   3   5    27376.71    28172.30    414.60 o
   6   3   5    26569.25    25514.21    413.40 o
   7   3   5     4459.81     4212.64    130.21 o
   8   3   5    34198.20    31794.73    518.24 o
   9   3   5      121.39      158.13     54.28 o
  10   3   5    36946.00    35824.44    535.60 o
  11   3   5      421.95      546.25     75.32 o
  12   3   5    31687.66    33158.43    521.53 o
  13   3   5     4265.76     4873.80    142.40 o
  14   3   5     4675.47     4446.53    141.34 o
  15   3   5     6853.34     7037.50    192.89 o
  16   3   5     3359.45     3509.89    143.79 o
  17   3   5     5280.23     5764.03    174.79 o
  18   3   5    28278.84    28516.41    497.67 o
  19   3   5       93.68      239.10    149.70 o
  20   3   5       22.18        0.00    155.90 o
  21   3   5     2767.02     2530.12    209.58 o
  22   3   5    14226.26    14114.26    393.77 o
  23   3   5     2407.02     2378.48    224.83 o
  24   3   5     5217.40     4885.92    262.79 o
  25   3   5      160.99        0.00    219.66 o
  26   3   5     2615.72     2606.04    248.14 o
  27   3   5     3525.01     3573.28    292.08 o
   0   4   5    34403.05    31463.51    618.74 o
   1   4   5      201.95      171.46     44.99 o
   2   4   5    39630.44    38298.35    527.80 o
   3   4   5    47748.96    46201.41    592.11 o
   4   4   5    31979.07    32014.18    412.98 o
   5   4   5    34165.97    32204.07    450.94 o
   6   4   5    53494.66    54798.22    741.37 o
   7   4   5    35636.24    34690.50    485.96 o
   8   4   5    17887.29    17571.80    290.29 o
   9   4   5     9830.91     9577.91    200.11 o
  10   4   5    25803.29    24933.27    398.51 o
  11   4   5      218.44      330.04     80.85 o
  12   4   5     3456.23     3629.73    123.25 o
  13   4   5    16581.75    17125.70    314.17 o
  14   4   5     1369.57     1343.61    113.28 o
  15   4   5    40109.32    39045.70    635.75 o
  16   4   5    34666.88    35026.28    586.20 o
  17   4   5    10428.27    10681.55    251.93 o
  18   4   5      303.76      456.87    142.03 o
  19   4   5    11516.23    11467.95    306.32 o
  20   4   5    25167.00    24076.21    541.20 o
  21   4   5     4508.48     5136.79    240.68 o
  22   4   5        9.92       78.96    194.72 o
  23   4   5     2351.26     2343.00    229.13 o
  24   4   5     6583.51     7216.92    288.36 o
  25   4   5     9198.64     9034.33    355.13 o
  26   4   5      725.54      553.26    233.75 o
  27   4   5     3521.25     2947.62    290.78 o
   1   5   5       22.76        0.00     49.32 o
   2   5   5   171946.25   168162.59   2239.50 o
   3   5   5    19334.67    19240.01    260.49 o
   4   5   5    13267.94    12657.81    194.37 o
   5   5   5    11891.43    11825.99    206.39 o
   6   5   5     9640.40    10292.67    189.37 o
   7   5   5    23447.65    23776.00    362.92 o
   8   5   5     9766.12     9895.54    189.25 o
   9   5   5    22201.65    20833.77    332.95 o
  10   5   5    14255.25    14182.51    259.85 o
  11   5   5     3449.63     3630.19    128.83 o
  12   5   5     5520.60     5742.47    157.70 o
  13   5   5     1297.71     1057.84    109.00 o
  14   5   5    57270.58    55397.30    833.15 o
  15   5   5      440.65      416.97    118.94 o
  16   5   5    12709.54    12490.85    276.10 o
  17   5   5     1047.30     1096.96    146.19 o
  18   5   5    14752.76    13453.17    353.53 o
  19   5   5      888.33     1289.10    176.03 o
  20   5   5      677.65      640.66    170.44 o
  21   5   5     3752.54     3779.92    225.15 o
  22   5   5     5302.76     5689.36    256.06 o
  23   5   5      513.33      383.71    208.72 o
  24   5   5       36.04      212.30    221.80 o
  25   5   5      568.02      130.35    227.59 o
  26   5   5     1674.47     1460.06    244.98 o
   0   6   5   526420.06   519401.53   8796.24 o
   1   6   5      449.82      471.71     56.84 o
   2   6   5     6034.02     5878.75    108.01 o
   3   6   5        9.83      128.24     61.66 o
   4   6   5   211356.91   209762.77   2666.77 o
   5   6   5   109882.80   108042.37   1443.08 o
   6   6   5    15329.58    15478.48    263.58 o
   7   6   5    40891.07    40439.96    588.49 o
   8   6   5      614.76      523.99     79.28 o
   9   6   5     1007.68     1274.08     90.01 o
  10   6   5       24.29        0.00     84.97 o
  11   6   5    12707.38    12945.57    240.46 o
  12   6   5    51356.70    48940.13    735.42 o
  13   6   5     6255.77     6301.80    175.95 o
  14   6   5      560.17      462.16    117.51 o
  15   6   5     2778.35     2979.58    153.74 o
  16   6   5     8322.53     8865.87    226.21 o
  17   6   5    10963.82    11447.38    275.25 o
  18   6   5     4085.56     4287.70    206.25 o
  19   6   5    11845.68    12359.42    394.75 o
  20   6   5     5231.33     5360.72    237.93 o
  21   6   5     1815.91     1849.36    215.38 o
  22   6   5     3983.78     4116.06    243.77 o
  23   6   5     3402.15     3701.75    249.74 o
  24   6   5     4608.93     4483.39    269.34 o
  25   6   5     3562.16     4074.48    310.02 o
  26   6   5     2760.77     2517.30    268.82 o
   1   7   5     2655.66     2732.51     82.32 o
   2   7   5   150494.03   151677.56   1841.78 o
   3   7   5    14608.56    14449.47    223.74 o
   4   7   5     2284.56     2649.01     95.02 o
   5   7   5    11153.15    10303.12    196.84 o
   6   7   5     2081.52     1910.88     99.72 o
   7   7   5    25305.31    24700.19    389.35 o
   8   7   5    30160.83    30504.58    462.37 o
   9   7   5     7719.76     7402.86    168.28 o
  10   7   5    26943.71    25686.28    402.71 o
  11   7   5     4088.64     4194.87    139.86 o
  12   7   5    33872.49    34649.87    579.29 o
  13   7   5      115.10       60.04    110.93 o
  14   7   5    45005.34    44758.79    675.69 o
  15   7   5     2348.08     2372.92    166.09 o
  16   7   5     9408.47     8593.73    231.25 o
  17   7   5     3715.92     3555.30    199.07 o
  18   7   5     2569.11     2071.23    192.30 o
  19   7   5     9987.93     9709.18    293.39 o
  20   7   5       93.66        0.00    194.16 o
  21   7   5     4263.58     3891.52    254.23 o
  22   7   5     4591.93     4452.86    266.57 o
  23   7   5       21.44       71.29    231.00 o
  24   7   5     6414.20     6148.52    304.93 o
  25   7   5      979.25     1187.79    257.62 o
   0   8   5    59800.13    60685.36    970.46 o
   1   8   5    15285.43    15981.33    232.04 o
   2   8   5     1145.62     1260.44     77.68 o
   3   8   5     2898.98     3032.86     96.73 o
   4   8   5     5393.85     5573.95    128.34 o
   5   8   5    30175.13    30907.17    436.76 o
   6   8   5      691.55      775.81     99.64 o
   7   8   5     2217.22     2334.18    116.59 o
   8   8   5     2073.18     2356.42    127.53 o
   9   8   5      809.41      842.95    110.24 o
  10   8   5    33695.77    33435.30    515.40 o
  11   8   5     5470.38     5861.65    173.98 o
  12   8   5     5420.78     5771.54    170.54 o
  13   8   5     3267.31     3465.08    201.97 o
  14   8   5    33817.29    34083.61    553.15 o
  15   8   5     1773.62     1733.99    153.22 o
  16   8   5       83.98      255.55    155.30 o
  17   8   5    11494.87    11396.36    311.74 o
  18   8   5     3724.38     3536.91    224.67 o
  19   8   5     1960.15     1930.64    225.43 o
  20   8   5      384.63       42.30    215.35 o
  21   8   5      460.09      266.60    226.67 o
  22   8   5    12154.81    11654.17    392.77 o
  23   8   5     4516.06     5014.00    293.85 o
  24   8   5      716.90      897.75    281.65 o
   1   9   5      448.85      462.60     79.31 o
   2   9   5     2054.92     2116.06    101.58 o
   3   9   5      114.66      127.50     83.28 o
   4   9   5     1861.15     2118.64    102.86 o
   5   9   5     1540.84     1553.24     94.92 o
   6   9   5     1595.03     1346.17    101.08 o
   7   9   5     1144.88     1472.82    115.84 o
   8   9   5    34169.87    34100.36    528.91 o
   9   9   5     1600.84     1224.88    127.16 o
  10   9   5      313.28      476.46    122.90 o
  11   9   5     7417.97     7327.30    200.45 o
  12   9   5    94882.02    95948.15   1366.52 o
  13   9   5      162.61       29.84    142.51 o
  14   9   5       45.80        0.00    145.78 o
  15   9   5      891.55      920.30    168.26 o
  16   9   5    42245.99    41716.89    745.86 o
  17   9   5     3833.63     4143.04    236.05 o
  18   9   5     1899.21     2104.02    233.68 o
  19   9   5     4316.94     4147.78    264.38 o
  20   9   5      294.57      598.16    232.32 o
  21   9   5     6045.78     5273.32    308.66 o
  22   9   5     5393.80     5597.57    350.55 o
  23   9   5     2226.77     2141.83    280.45 o
   0  10   5     4387.05     4468.31    178.08 o
   1  10   5       40.71        0.00     91.47 o
   2  10   5     1319.72      971.47    107.86 o
   3  10   5     6609.14     6739.37    187.20 o
   4  10   5      588.54      574.11     99.72 o
   5  10   5     1190.40     1371.00    104.39 o
   6  10   5    11777.88    12456.28    262.37 o
   7  10   5       22.18        0.00    117.95 o
   8  10   5     1679.56     1921.95    149.30 o
   9  10   5      364.11      581.12    140.29 o
  10  10   5    62577.71    64049.12    967.18 o
  11  10   5     3786.82     4250.72    218.44 o
  12  10   5      103.93      308.34    150.27 o
  13  10   5      753.24      982.13    162.53 o
  14  10   5    35879.43    36550.63    640.67 o
  15  10   5     9166.80     9571.47    293.12 o
  16  10   5     9298.87     9983.12    331.51 o
  17  10   5      916.40      676.48    215.86 o
  18  10   5     9260.81     9369.65    329.42 o
  19  10   5     5192.21     5437.13    400.25 o
  20  10   5    13290.23    13830.65    455.08 o
  21  10   5     1932.60     1748.65    286.30 o
  22  10   5     2604.71     2319.18    321.64 o
   1  11   5     5274.05     4789.19    160.54 o
   2  11   5     1018.47     1121.00    123.38 o
   3  11   5       16.36        0.00    117.88 o
   4  11   5     8838.57     8290.37    206.30 o
   5  11   5     2867.98     2620.29    144.08 o
   6  11   5     7284.36     6676.96    205.67 o
   7  11   5       58.75      329.44    135.80 o
   8  11   5     5073.50     4401.45    226.26 o
   9  11   5      114.29       19.40    153.85 o
  10  11   5     5922.75     6501.43    226.84 o
  11  11   5       47.72       33.43    160.51 o
  12  11   5     1056.91      904.62    172.42 o
  13  11   5     3259.57     3126.29    212.93 o
  14  11   5      173.97        0.00    183.39 o
  15  11   5      147.05      128.80    192.59 o
  16  11   5       99.89      496.89    212.71 o
  17  11   5        4.98        0.00    241.02 o
  18  11   5     9558.10     9385.77    378.70 o
  19  11   5     1006.16     1219.63    290.92 o
  20  11   5      698.86      106.19    289.99 o
  21  11   5     1413.95     1850.40    317.35 o
   0  12   5     5986.30     6040.27    279.65 o
   1  12   5    15196.03    15309.91    322.13 o
   2  12   5    10529.32    10184.95    259.62 o
   3  12   5       35.85       68.17    145.92 o
   4  12   5     8545.40     8128.28    235.23 o
   5  12   5      911.69      962.31    182.37 o
   6  12   5    15573.59    14838.54    363.44 o
   7  12   5       66.89      148.22    159.93 o
   8  12   5     9122.87     8770.15    279.89 o
   9  12   5      159.74      372.36    182.74 o
  10  12   5     3553.75     3710.40    217.20 o
  11  12   5     9977.50     9828.52    357.29 o
  12  12   5     1722.32     1903.65    217.31 o
  13  12   5      693.55      731.28    217.35 o
  14  12   5     1573.32     1394.69    230.84 o
  15  12   5     2217.21     2034.02    303.79 o
  16  12   5    16928.06    16278.42    486.08 o
  17  12   5     2243.21     2463.42    296.98 o
  18  12   5      555.45      699.26    286.77 o
  19  12   5      655.57      461.06    297.12 o
  20  12   5    15837.36    16200.44    633.05 o
   1  13   5     3309.13     3214.19    199.05 o
   2  13   5    10638.04    10082.04    277.46 o
   3  13   5     3521.17     3625.05    197.77 o
   4  13   5    11176.47    10970.83    324.60 o
   5  13   5      199.54        0.00    161.89 o
   6  13   5     7988.03     6938.48    282.52 o
   7  13   5       73.71      156.40    177.79 o
   8  13   5     2462.60     2445.35    221.18 o
   9  13   5     3751.58     3667.61    257.88 o
  10  13   5        5.57        0.00    219.44 o
  11  13   5      906.68      766.58    236.89 o
  12  13   5     4678.85     5123.96    293.46 o
  13  13   5     2337.13     2643.79    261.09 o
  14  13   5     3822.06     3294.23    292.05 o
  15  13   5      702.52      912.92    272.24 o
  16  13   5     5248.86     5354.45    333.02 o
  17  13   5       34.58      490.79    334.84 o
  18  13   5    12317.24    11205.47    490.50 o
   0  14   5     6631.52     6767.04    372.46 o
   1  14   5     7762.33     7059.31    281.28 o
   2  14   5     1275.52      916.64    196.48 o
   3  14   5     2172.39     2649.35    210.75 o
   4  14   5     2331.84     2240.49    232.16 o
   5  14   5     2983.58     3716.67    231.88 o
   6  14   5     1287.60     1144.59    211.42 o
   7  14   5     1050.96      910.91    232.86 o
   8  14   5     1067.52     1334.33    241.22 o
   9  14   5     1484.70     1387.68    253.82 o
  10  14   5      855.09      830.03    252.99 o
  11  14   5     1111.10      694.98    257.75 o
  12  14   5       12.77        0.00    269.40 o
  13  14   5     1173.87     1163.68    288.46 o
  14  14   5     5195.46     5122.24    427.71 o
  15  14   5     2078.70     2523.93    325.87 o
  16  14   5       71.83       60.74    302.21 o
   1  15   5      265.81      817.55    211.53 o
   2  15   5       87.26      326.29    208.04 o
   3  15   5      189.30      293.13    207.66 o
   4  15   5      170.82      288.40    204.48 o
   5  15   5      257.24      423.25    223.11 o
   6  15   5      110.66        0.00    230.30 o
   7  15   5       11.96        0.00    261.88 o
   8  15   5     1260.43     1671.27    287.54 o
   9  15   5        4.32        0.00    275.80 o
  10  15   5      555.30      826.23    288.98 o
  11  15   5      313.06      329.77    302.93 o
  12  15   5     2730.60     2934.88    337.95 o
  13  15   5      100.01        0.00    307.65 o
  14  15   5      258.46      473.72    321.27 o
   0  16   5       31.38      445.46    322.50 o
   1  16   5      349.93      587.38    225.27 o
   2  16   5      387.45      300.22    224.34 o
   3  16   5     3232.04     3486.17    312.04 o
   4  16   5      322.68       93.60    226.07 o
   5  16   5      736.84      872.90    262.66 o
   6  16   5      575.92      651.33    263.34 o
   7  16   5     2692.86     2243.84    318.86 o
   8  16   5      842.95      357.50    296.07 o
   9  16   5     2993.70     2578.63    370.33 o
  10  16   5      387.95        0.00    314.54 o
  11  16   5       61.56      290.11    322.02 o
   1  17   5     1867.66     1857.21    271.76 o
   2  17   5     1370.40     1682.10    264.29 o
   3  17   5      558.03      657.77    276.94 o
   4  17   5     4348.50     4482.55    319.13 o
   5  17   5       47.20        7.30    272.46 o
   6  17   5     1820.05     1399.12    334.03 o
   0   0   6    34675.66    32249.58   1280.73 o
   1   0   6    20982.94    20396.86    656.59 o
   2   0   6   245691.42   243061.91   7544.42 o
   3   0   6    38310.94    40185.39   1042.97 o
   4   0   6    35666.98    36062.05    931.71 o
   5   0   6    45233.29    44162.63   1236.33 o
   6   0   6      538.34      765.11     95.16 o
   7   0   6     3655.58     2939.94    142.71 o
   8   0   6    44276.22    46260.02   1201.61 o
   9   0   6   156326.59   161592.81   4415.13 o
  10   0   6     3638.72     4335.51    176.78 o
  11   0   6   119520.50   124305.77   3125.48 o
  12   0   6    31424.36    31544.60    810.79 o
  13   0   6    46007.33    45545.93    927.85 o
  14   0   6   153896.44   155471.92   3177.53 o
  15   0   6    48544.33    50358.46   1085.80 o
  16   0   6     1454.61     1116.19    162.14 o
  17   0   6    10393.54    10688.67    367.31 o
  18   0   6      657.65      611.52    196.03 o
  19   0   6    66540.06    64248.17   1484.71 o
  20   0   6     9883.99    10070.29    389.52 o
  21   0   6    30513.86    29656.71    803.75 o
  22   0   6    14411.70    14079.27    541.04 o
  23   0   6     4961.95     5259.50    361.02 o
  24   0   6     2315.84     2440.46    329.58 o
  25   0   6     8898.48     9776.64    474.63 o
  26   0   6    57556.63    57044.21   1661.54 o
  27   0   6    11194.11    12809.10    773.61 o
   1   1   6      100.49       71.11     81.58 o
   2   1   6    22104.98    21434.92    491.80 o
   3   1   6     2172.69     2146.15     93.29 o
   4   1   6    23298.94    23557.43    405.91 o
   5   1   6    12079.92    12356.73    273.52 o
   6   1   6      740.32     1262.61     73.18 o
   7   1   6    29108.69    29805.76    534.45 o
   8   1   6    10818.78    10446.49    257.47 o
   9   1   6    16716.20    16992.51    343.35 o
  10   1   6    22563.37    23778.33    422.52 o
  11   1   6    58607.33    57656.46    978.68 o
  12   1   6   125178.68   124461.58   1926.94 o
  13   1   6    27137.39    27259.26    437.92 o
  14   1   6     4197.30     4078.23    152.98 o
  15   1   6     5536.48     5382.86    155.39 o
  16   1   6    78267.69    75059.40   1121.18 o
  17   1   6    22523.69    21848.60    423.88 o
  18   1   6     7577.96     7837.84    249.90 o
  19   1   6     7143.89     7344.75    279.59 o
  20   1   6      254.95        0.00    152.89 o
  21   1   6     2241.15     2341.09    208.55 o
  22   1   6     1066.73     1152.53    194.92 o
  23   1   6    13031.52    13403.77    370.15 o
  24   1   6    12043.98    12241.47    360.78 o
  25   1   6    11393.34    12785.37    430.63 o
  26   1   6     7539.65     8040.33    412.24 o
  27   1   6     6880.15     7249.39    346.71 o
   0   2   6    21840.88    21519.03    649.10 o
   1   2   6    84014.03    80125.78   1475.84 o
   2   2   6     9970.00    10107.32    190.39 o
   3   2   6      114.17      218.09     68.05 o
   4   2   6   105481.95   105491.14   1813.16 o
   5   2   6    21703.02    23280.81    453.66 o
   6   2   6    43829.92    44082.24    717.21 o
   7   2   6     2096.24     2239.74    105.15 o
   8   2   6    15218.59    15509.85    315.64 o
   9   2   6    34851.58    32025.59    526.37 o
  10   2   6       68.85       56.85     72.52 o
  11   2   6    51603.73    52158.54    892.08 o
  12   2   6      134.52       30.26     67.75 o
  13   2   6     2881.65     3161.69    127.10 o
  14   2   6    31917.11    31426.90    520.61 o
  15   2   6     9084.42     9618.47    217.86 o
  16   2   6    18575.88    18534.44    338.71 o
  17   2   6     2560.09     2674.01    150.39 o
  18   2   6     3092.21     3453.81    167.00 o
  19   2   6    11170.16    11631.55    330.99 o
  20   2   6       80.81        0.00    156.20 o
  21   2   6    20405.71    20445.41    587.74 o
  22   2   6       55.65       12.34    186.87 o
  23   2   6      164.36        0.00    197.19 o
  24   2   6     9533.45     9895.83    401.52 o
  25   2   6     2855.36     3106.78    269.79 o
  26   2   6    11773.36    12464.98    497.16 o
  27   2   6      255.05       79.33    243.77 o
   1   3   6   100251.56    99862.02   1388.78 o
   2   3   6    38338.47    36719.16    620.18 o
   3   3   6   190432.17   191169.30   3095.53 o
   4   3   6    26259.84    25683.07    480.18 o
   5   3   6     6043.54     6062.16    148.67 o
   6   3   6    23311.72    23787.14    390.54 o
   7   3   6    54854.24    55267.74    852.14 o
   8   3   6    10191.56    10326.46    214.87 o
   9   3   6    20104.59    21187.43    383.53 o
  10   3   6      498.50      233.23     74.38 o
  11   3   6     2040.28     2001.31     84.34 o
  12   3   6    41770.10    42165.34    646.92 o
  13   3   6    27670.46    27945.55    456.25 o
  14   3   6     4504.72     4776.59    146.10 o
  15   3   6    18907.87    18083.26    336.41 o
  16   3   6    13699.82    13789.01    290.35 o
  17   3   6    13246.16    14166.07    315.19 o
  18   3   6     1322.84     1303.74    147.77 o
  19   3   6     8609.21     9583.13    264.66 o
  20   3   6     4943.18     5311.41    217.43 o
  21   3   6     4664.39     4890.66    222.18 o
  22   3   6       45.77        0.00    189.57 o
  23   3   6     9945.19    10221.61    362.84 o
  24   3   6     2792.35     3044.82    281.63 o
  25   3   6     4148.80     4511.09    274.64 o
  26   3   6       46.15        0.00    236.18 o
  27   3   6     2945.60     2480.97    314.66 o
   0   4   6    17045.49    15834.72    358.89 o
   1   4   6    85001.21    88631.84   1201.34 o
   2   4   6    40713.37    39607.70    553.56 o
   3   4   6    42810.25    43555.59    633.12 o
   4   4   6    45571.90    43005.40    632.89 o
   5   4   6    31846.01    31127.04    448.24 o
   6   4   6   109958.73   106117.33   1482.82 o
   7   4   6     1225.89     1729.85     80.32 o
   8   4   6     1219.26     1575.51     73.41 o
   9   4   6     1052.83     1002.80     68.88 o
  10   4   6      469.08      482.83     69.64 o
  11   4   6     2063.92     2249.69     98.69 o
  12   4   6     7842.92     7652.40    172.97 o
  13   4   6    38513.96    37248.27    573.11 o
  14   4   6     7478.41     7061.07    181.51 o
  15   4   6       47.06       64.63    107.50 o
  16   4   6    72536.52    73508.79   1139.23 o
  17   4   6    13866.74    13911.89    313.43 o
  18   4   6    13077.31    13032.78    306.15 o
  19   4   6        5.12      204.15    157.67 o
  20   4   6     7289.49     7094.09    244.70 o
  21   4   6     7176.61     7365.33    270.57 o
  22   4   6    18011.75    18579.67    570.01 o
  23   4   6     1152.97      811.92    216.19 o
  24   4   6     7877.26     7535.26    305.93 o
  25   4   6      971.50      755.02    230.38 o
  26   4   6     4879.92     5208.77    437.44 o
   1   5   6    20041.42    19563.93    279.70 o
   2   5   6     2758.18     2998.41     98.30 o
   3   5   6    42497.13    41266.13    562.14 o
   4   5   6    86861.62    88286.64   1129.92 o
   5   5   6     3816.82     4143.68    100.28 o
   6   5   6    20711.07    19928.99    304.01 o
   7   5   6    10960.25    11172.92    206.36 o
   8   5   6    16108.44    16089.55    264.36 o
   9   5   6     3841.16     4030.61    114.72 o
  10   5   6    23635.09    24103.94    371.01 o
  11   5   6     1228.69     1297.57    100.04 o
  12   5   6    18606.83    18033.90    325.40 o
  13   5   6    11940.64    11814.97    243.59 o
  14   5   6      629.94      742.10    110.92 o
  15   5   6     8464.14     8003.86    211.18 o
  16   5   6    23153.13    22259.26    418.22 o
  17   5   6      305.81      703.05    147.85 o
  18   5   6    11061.16    10891.21    298.01 o
  19   5   6     2973.40     3032.29    207.59 o
  20   5   6       57.30        0.00    179.03 o
  21   5   6      358.79      126.00    189.69 o
  22   5   6     4045.29     4337.47    243.93 o
  23   5   6     1893.83     1517.59    222.30 o
  24   5   6     2343.06     2262.74    241.36 o
  25   5   6     1720.82     2076.96    249.77 o
  26   5   6      436.94      643.47    262.73 o
   0   6   6    44993.29    46175.48    928.63 o
   1   6   6      539.58     1038.06     74.26 o
   2   6   6     5441.32     5441.22    128.91 o
   3   6   6      865.80      781.16     74.56 o
   4   6   6    25534.13    25248.25    338.28 o
   5   6   6     7458.00     7595.06    147.23 o
   6   6   6     8616.42     8571.86    170.28 o
   7   6   6    16158.10    16959.70    283.51 o
   8   6   6     7288.72     7125.39    160.68 o
   9   6   6    14390.37    14942.55    268.81 o
  10   6   6     2256.69     2797.54    124.82 o
  11   6   6      959.92     1226.80    106.05 o
  12   6   6     7024.82     6878.77    175.15 o
  13   6   6    12987.22    13513.14    272.00 o
  14   6   6      949.38      975.59    124.16 o
  15   6   6    13168.59    13663.04    284.25 o
  16   6   6     2414.58     2735.02    179.89 o
  17   6   6       52.58      202.08    151.41 o
  18   6   6      333.72       69.71    174.58 o
  19   6   6     2014.75     2215.02    189.22 o
  20   6   6     3305.95     3138.86    208.76 o
  21   6   6       10.35        0.00    193.74 o
  22   6   6      799.12      742.70    214.34 o
  23   6   6       33.93       17.96    217.98 o
  24   6   6      131.74        0.00    233.49 o
  25   6   6     4923.25     4283.77    297.92 o
   1   7   6    17503.97    16753.23    247.88 o
   2   7   6    23087.65    22524.30    361.87 o
   3   7   6    16704.87    15494.15    251.33 o
   4   7   6      254.30      326.60     75.81 o
   5   7   6     4080.97     4272.53    128.17 o
   6   7   6      283.77      364.14     90.61 o
   7   7   6      216.88      216.20     96.43 o
   8   7   6     3782.76     3955.67    135.15 o
   9   7   6      223.81       92.02     98.45 o
  10   7   6    10023.92     9657.90    206.46 o
  11   7   6     5993.94     5998.42    166.67 o
  12   7   6    40156.69    39177.44    596.80 o
  13   7   6       41.99      153.96    118.04 o
  14   7   6     1036.33      945.82    130.34 o
  15   7   6    18968.44    18470.73    352.28 o
  16   7   6     5568.66     5662.46    204.72 o
  17   7   6      935.27      837.26    165.53 o
  18   7   6     8192.92     8113.15    265.09 o
  19   7   6       55.72        0.00    181.14 o
  20   7   6     2271.54     1978.24    222.41 o
  21   7   6      436.58       84.57    212.37 o
  22   7   6     4877.92     4134.77    263.99 o
  23   7   6      208.64      283.78    247.23 o
  24   7   6     2007.38     2243.91    282.91 o
  25   7   6     4468.32     4214.33    316.52 o
   0   8   6      153.58       70.07    108.08 o
   1   8   6    23389.92    23897.64    323.92 o
   2   8   6      234.20      100.04     77.39 o
   3   8   6     1914.58     1941.43    109.65 o
   4   8   6     8729.00     8372.46    193.47 o
   5   8   6        8.05       43.18     91.47 o
   6   8   6    22362.71    21408.37    351.98 o
   7   8   6     3542.70     3159.76    128.73 o
   8   8   6     3579.90     3378.82    135.76 o
   9   8   6     1595.82     2010.77    124.44 o
  10   8   6     6800.81     6325.60    180.50 o
  11   8   6      354.29      634.19    122.27 o
  12   8   6     3475.10     3407.80    153.36 o
  13   8   6    30528.35    30737.67    508.09 o
  14   8   6     5096.50     5759.31    203.74 o
  15   8   6     6028.43     6176.70    208.93 o
  16   8   6    15525.69    14795.80    333.72 o
  17   8   6       76.85      138.12    185.77 o
  18   8   6     7489.16     7168.22    273.78 o
  19   8   6       65.67        0.00    196.77 o
  20   8   6      249.24        0.00    209.01 o
  21   8   6     1253.48      856.56    230.51 o
  22   8   6     9603.66     9806.10    363.36 o
  23   8   6       14.86        0.00    263.55 o
  24   8   6     1631.81     1422.67    283.86 o
   1   9   6     1146.16     1181.85     99.08 o
   2   9   6      129.50      252.49     70.72 o
   3   9   6     1864.47     1801.86     94.54 o
   4   9   6    26427.36    26724.10    410.41 o
   5   9   6      537.31      516.16    110.65 o
   6   9   6    10373.17     9874.30    259.76 o
   7   9   6       89.10       56.89    108.01 o
   8   9   6     8741.94     9033.91    211.30 o
   9   9   6      644.42      661.64    123.59 o
  10   9   6    10878.99    10823.09    244.61 o
  11   9   6     1392.96     1486.76    139.70 o
  12   9   6     3704.81     4395.10    197.88 o
  13   9   6      314.00      276.98    146.89 o
  14   9   6     3229.24     3182.43    179.42 o
  15   9   6     1761.40     1833.68    180.01 o
  16   9   6     6807.99     6726.88    264.35 o
  17   9   6      824.32      717.30    203.91 o
  18   9   6     6510.69     6350.85    377.98 o
  19   9   6      287.12        0.00    219.47 o
  20   9   6      280.76        0.00    234.72 o
  21   9   6        2.79        0.00    251.27 o
  22   9   6      578.53      378.87    288.09 o
  23   9   6      147.82        0.00    269.99 o
   0  10   6    75194.07    73517.30   1373.88 o
   1  10   6     6820.33     6800.23    155.87 o
   2  10   6       61.61       51.13     84.25 o
   3  10   6     4402.82     4253.07    131.49 o
   4  10   6     5614.11     5404.42    178.13 o
   5  10   6      294.65      341.92    110.30 o
   6  10   6    24849.92    25351.95    571.71 o
   7  10   6     1151.92     1159.04    140.61 o
   8  10   6       73.42      116.88    135.35 o
   9  10   6    31663.44    32239.76    543.49 o
  10  10   6      121.27      437.23    147.09 o
  11  10   6    10077.90    10353.85    264.69 o
  12  10   6    19921.84    20227.55    409.87 o
  13  10   6     1310.48     1065.85    166.15 o
  14  10   6     1428.97     1969.69    178.18 o
  15  10   6     1697.38     1789.24    201.37 o
  16  10   6    10066.14     9772.86    395.98 o
  17  10   6     3102.09     3326.42    253.72 o
  18  10   6      391.18      594.22    246.06 o
  19  10   6     6523.10     5709.10    381.05 o
  20  10   6      237.13        0.00    254.10 o
  21  10   6     1070.11     1185.57    283.94 o
  22  10   6     4275.28     2984.43    342.17 o
   1  11   6     1955.36     1777.36    129.92 o
   2  11   6    17895.54    17297.57    332.57 o
   3  11   6      132.37      394.58    120.78 o
   4  11   6     5362.48     5167.36    182.37 o
   5  11   6     2487.80     2369.00    245.93 o
   6  11   6      264.11      366.50    154.84 o
   7  11   6     5355.50     5387.26    220.74 o
   8  11   6     8354.25     8541.26    257.46 o
   9  11   6     1322.42     1449.55    203.38 o
  10  11   6     9008.60     9148.29    360.54 o
  11  11   6     5870.25     5968.18    231.66 o
  12  11   6     7755.46     7696.29    264.09 o
  13  11   6     5355.41     5623.36    272.54 o
  14  11   6     2182.61     2424.10    221.62 o
  15  11   6     6453.74     6208.80    320.61 o
  16  11   6     1507.59     1824.68    249.77 o
  17  11   6     2513.89     2118.22    324.14 o
  18  11   6    15213.35    13830.91    474.76 o
  19  11   6      458.69      204.72    285.52 o
  20  11   6       14.35        0.00    277.52 o
  21  11   6       20.12        0.00    286.03 o
   0  12   6     2978.64     3496.27    258.19 o
   1  12   6     3672.02     3341.53    181.42 o
   2  12   6      193.88        0.00    143.36 o
   3  12   6     2587.13     2433.43    159.23 o
   4  12   6     5062.25     5239.70    213.26 o
   5  12   6      102.67       61.42    172.18 o
   6  12   6     4305.19     5208.98    231.26 o
   7  12   6      105.84        0.00    187.94 o
   8  12   6      614.47      686.62    189.09 o
   9  12   6    12881.58    12525.05    347.78 o
  10  12   6     1029.90      899.36    196.73 o
  11  12   6     7077.96     7561.10    280.22 o
  12  12   6    10676.38    10224.21    386.14 o
  13  12   6     1727.85     1487.54    235.00 o
  14  12   6    12234.06    11702.96    375.39 o
  15  12   6     1315.17     1312.10    259.61 o
  16  12   6     3274.21     3848.18    329.90 o
  17  12   6      144.42      713.13    395.88 o
  18  12   6      287.89      110.36    409.31 o
  19  12   6     3231.78     3396.30    321.68 o
   1  13   6     4036.76     3814.51    233.65 o
   2  13   6     1168.59     1188.15    178.26 o
   3  13   6    10104.79     9761.73    280.09 o
   4  13   6     1333.29     1249.15    193.88 o
   5  13   6       12.95        0.00    181.06 o
   6  13   6       96.60        0.00    195.97 o
   7  13   6     8679.23     8786.15    301.80 o
   8  13   6      231.14      304.61    214.37 o
   9  13   6     2606.14     2490.05    229.08 o
  10  13   6     3715.38     3744.31    314.74 o
  11  13   6     2035.30     1901.44    244.37 o
  12  13   6      601.77      413.35    238.20 o
  13  13   6     5846.51     5637.05    301.24 o
  14  13   6     4071.25     4404.76    294.19 o
  15  13   6       27.14      114.00    284.43 o
  16  13   6     3344.26     3439.69    347.22 o
  17  13   6     8091.94     7697.72    432.74 o
  18  13   6      819.32      528.73    323.71 o
   0  14   6    34164.84    35720.25    980.88 o
   1  14   6    10517.89     9983.31    345.51 o
   2  14   6      253.27       89.69    186.75 o
   3  14   6     1143.16     1018.77    210.62 o
   4  14   6    21400.28    20561.96    489.96 o
   5  14   6     6589.86     6655.43    305.26 o
   6  14   6      173.92      346.15    226.75 o
   7  14   6      818.34      789.04    236.73 o
   8  14   6     1806.82     1870.02    246.89 o
   9  14   6      374.20      143.47    247.85 o
  10  14   6      130.90      180.95    263.62 o
  11  14   6     5179.12     5200.28    478.17 o
  12  14   6     3158.77     3396.98    310.00 o
  13  14   6     1789.35     1017.70    303.19 o
  14  14   6     1531.00      841.71    309.29 o
  15  14   6     1952.79     1653.41    341.00 o
  16  14   6      238.15      544.89    400.46 o
   1  15   6     6661.59     6870.70    283.22 o
   2  15   6    26583.72    26703.91    571.93 o
   3  15   6    10581.73    10187.74    338.94 o
   4  15   6      383.80      222.04    220.60 o
   5  15   6      383.80      351.90    244.06 o
   6  15   6      947.06      305.66    247.89 o
   7  15   6     1693.11     2550.86    288.85 o
   8  15   6      149.70      485.68    274.53 o
   9  15   6     2422.07     2445.98    302.39 o
  10  15   6     6566.45     6360.76    360.69 o
  11  15   6      122.53       89.51    288.17 o
  12  15   6      645.36      321.02    314.49 o
  13  15   6     1567.78     1324.28    327.35 o
   0  16   6     5638.61     6105.68    469.43 o
   1  16   6     2299.68     1821.59    230.97 o
   2  16   6      730.94      622.72    240.56 o
   3  16   6     1363.54     1408.84    309.96 o
   4  16   6      797.67      772.41    266.36 o
   5  16   6    10231.37    10575.52    411.28 o
   6  16   6      149.31        0.00    283.90 o
   7  16   6     1092.76      768.97    321.74 o
   8  16   6     1512.91     1768.04    311.83 o
   9  16   6     1131.12     1195.73    309.51 o
  10  16   6      656.09      947.98    328.99 o
   1  17   6      113.14        0.00    292.48 o
   2  17   6     2288.73     2322.64    280.62 o
   3  17   6      990.73     1069.13    338.01 o
   4  17   6      667.79      749.97    346.54 o
   5  17   6      142.36       25.14    333.26 o
   1   1   7    73919.13    74160.64   1647.64 o
   2   1   7       91.09      126.27     79.89 o
   3   1   7    21306.77    21437.00    404.01 o
   4   1   7     3498.61     3994.06    136.04 o
   5   1   7     6912.33     6059.68    141.63 o
   6   1   7    12868.57    12504.20    284.21 o
   7   1   7     8757.00    10422.64    231.16 o
   8   1   7     5523.83     5358.92    150.28 o
   9   1   7     1813.87     1740.69    115.01 o
  10   1   7    64185.27    65440.16   1144.62 o
  11   1   7    14780.49    12968.31    264.96 o
  12   1   7    10450.39    10644.47    236.83 o
  13   1   7      726.63      554.70    113.93 o
  14   1   7     8312.81     8149.41    183.55 o
  15   1   7     2805.18     2960.73    131.55 o
  16   1   7    14879.71    15365.20    324.91 o
  17   1   7      413.50      459.22    141.78 o
  18   1   7    24651.55    23938.13    477.52 o
  19   1   7      138.64        0.00    141.85 o
  20   1   7      116.44       15.85    159.66 o
  21   1   7      730.01      877.18    175.74 o
  22   1   7    11289.48    10878.57    308.08 o
  23   1   7      817.27      836.73    207.59 o
  24   1   7     1033.31      841.80    219.39 o
  25   1   7     3981.64     3869.01    261.68 o
  26   1   7      576.44      446.27    318.29 o
  27   1   7       56.31      324.83    300.01 o
   0   2   7    71361.16    72311.12   2020.41 o
   1   2   7     7168.16     7966.99    199.55 o
   2   2   7     3422.18     4024.93    124.11 o
   3   2   7    31080.23    29527.35    572.91 o
   4   2   7    58802.87    59079.47   1199.57 o
   5   2   7    34519.30    36979.25    633.03 o
   6   2   7    23623.44    22273.25    463.24 o
   7   2   7    15015.31    16321.45    305.27 o
   8   2   7   122168.90   122420.34   2084.04 o
   9   2   7   195825.91   205449.69   3618.72 o
  10   2   7     3949.04     4078.19    120.10 o
  11   2   7       67.03       15.77     78.86 o
  12   2   7     2106.09     2437.73    127.04 o
  13   2   7    35723.34    33732.17    568.26 o
  14   2   7    10145.65    10209.66    213.00 o
  15   2   7     3096.91     2884.63    143.51 o
  16   2   7     9822.21     9195.45    241.60 o
  17   2   7     2790.79     2917.58    155.93 o
  18   2   7     5293.42     5380.28    193.41 o
  19   2   7    15784.57    14795.17    328.77 o
  20   2   7    57952.94    56837.60    955.12 o
  21   2   7     5803.80     6118.41    235.62 o
  22   2   7     2516.21     2861.24    209.89 o
  23   2   7     1711.73     1870.82    219.97 o
  24   2   7     2616.60     3166.74    245.26 o
  25   2   7     9025.74     9281.35    335.72 o
  26   2   7    13991.96    14232.87    473.05 o
  27   2   7    10132.36    10914.84    406.22 o
   1   3   7    23605.57    23846.71    388.62 o
   2   3   7    11183.84    11339.69    243.03 o
   3   3   7     4532.00     4744.93    150.02 o
   4   3   7     1389.99     1437.92     82.73 o
   5   3   7     8296.70     7819.25    208.06 o
   6   3   7    16036.79    16184.07    378.40 o
   7   3   7    60474.52    63379.46   1033.65 o
   8   3   7      304.40      470.56     73.54 o
   9   3   7      286.26      340.48     76.08 o
  10   3   7   111808.98   112272.09   1859.28 o
  11   3   7    22637.29    21405.25    417.97 o
  12   3   7    10904.65    11676.56    228.07 o
  13   3   7    15061.42    15635.25    281.13 o
  14   3   7     3533.93     4055.34    139.24 o
  15   3   7      173.04      272.88    117.64 o
  16   3   7    26075.48    25162.58    469.68 o
  17   3   7     2263.74     2435.51    157.12 o
  18   3   7    14003.03    13236.50    302.57 o
  19   3   7     4022.40     4119.78    191.60 o
  20   3   7      228.41      277.88    167.06 o
  21   3   7     7532.98     7265.81    256.19 o
  22   3   7    10034.55    10123.82    308.32 o
  23   3   7     7373.70     7333.94    289.05 o
  24   3   7       14.65        0.00    226.03 o
  25   3   7     1059.94     1302.91    268.44 o
  26   3   7     1877.79     1824.34    280.78 o
   0   4   7      137.02      350.55     72.72 o
   1   4   7    38751.88    37791.09    559.48 o
   2   4   7    61323.00    60755.62    956.05 o
   3   4   7      286.98      479.08     72.50 o
   4   4   7    34427.09    33511.39    507.53 o
   5   4   7    25470.45    26362.41    450.06 o
   6   4   7     3421.94     3906.12    133.26 o
   7   4   7      189.06      543.27     68.43 o
   8   4   7    18319.44    17837.43    321.79 o
   9   4   7    20001.74    19416.95    363.07 o
  10   4   7     4870.54     4867.47    129.75 o
  11   4   7     7869.70     8035.01    168.53 o
  12   4   7     1774.81     1707.55    118.78 o
  13   4   7    10061.97    10280.18    215.89 o
  14   4   7    30973.32    29365.14    474.74 o
  15   4   7      187.46       44.83    121.75 o
  16   4   7     5835.15     6109.52    200.17 o
  17   4   7     7302.01     7466.96    225.99 o
  18   4   7      735.14      965.44    156.39 o
  19   4   7     3415.49     3290.46    189.87 o
  20   4   7     5524.42     5517.67    228.95 o
  21   4   7    16227.07    16325.16    382.78 o
  22   4   7      423.02      326.33    197.12 o
  23   4   7        3.51        0.00    223.71 o
  24   4   7     5758.26     5991.44    305.84 o
  25   4   7     1358.41     1053.21    271.16 o
  26   4   7     7411.27     7194.46    349.68 o
   1   5   7   129782.91   128040.54   1772.39 o
   2   5   7     7890.85     8119.50    178.43 o
   3   5   7   178296.03   175026.14   2310.11 o
   4   5   7    26056.10    25363.87    367.87 o
   5   5   7     1798.53     1735.92     70.47 o
   6   5   7    13273.12    12626.94    202.12 o
   7   5   7    30857.59    29713.72    410.50 o
   8   5   7     9717.09     9670.96    176.21 o
   9   5   7    18319.91    18657.21    292.23 o
  10   5   7    13845.20    13650.43    242.59 o
  11   5   7      148.35      324.79     86.52 o
  12   5   7       13.30        0.00     93.18 o
  13   5   7    31091.97    30651.76    486.89 o
  14   5   7     1490.89     1605.47    128.52 o
  15   5   7    21105.97    21126.37    401.47 o
  16   5   7      990.52     1117.01    147.73 o
  17   5   7    15116.73    15300.60    380.77 o
  18   5   7    22839.25    23833.12    470.55 o
  19   5   7     8837.67     8697.40    271.61 o
  20   5   7      555.03      557.08    183.63 o
  21   5   7     7148.04     7126.25    276.13 o
  22   5   7     5081.06     5404.00    279.67 o
  23   5   7    13458.30    14116.38    397.17 o
  24   5   7     2307.66     2088.81    276.41 o
  25   5   7     1811.92     1443.74    278.36 o
  26   5   7      793.67      896.64    269.55 o
   0   6   7    70787.45    65614.53   1323.06 o
   1   6   7   136657.03   132458.25   1868.17 o
   2   6   7    22597.68    21052.80    311.12 o
   3   6   7    16600.93    15672.82    250.37 o
   4   6   7     5216.43     5485.30    132.56 o
   5   6   7    16310.81    15529.98    266.91 o
   6   6   7     5787.21     6480.94    134.38 o
   7   6   7      311.86      352.63     79.50 o
   8   6   7     2287.09     2673.46    105.60 o
   9   6   7      448.28      779.21     91.39 o
  10   6   7    23918.63    23311.68    369.73 o
  11   6   7    66492.11    67783.36    935.79 o
  12   6   7    20218.60    19846.65    337.45 o
  13   6   7    20454.69    18963.17    331.08 o
  14   6   7     7459.32     8197.81    249.49 o
  15   6   7    16003.80    16591.98    340.17 o
  16   6   7    40540.95    38624.45    647.63 o
  17   6   7     6791.08     6920.66    241.92 o
  18   6   7      848.58      972.21    181.46 o
  19   6   7     5693.25     6307.40    258.82 o
  20   6   7    15207.54    15203.67    380.10 o
  21   6   7    14090.99    13777.21    384.47 o
  22   6   7     7564.01     7697.61    293.68 o
  23   6   7      919.81      975.68    254.83 o
  24   6   7    15883.43    15640.46    470.39 o
  25   6   7     1076.18      782.73    273.80 o
   1   7   7    61963.74    62139.50    903.50 o
   2   7   7     1714.63     1764.61     85.50 o
   3   7   7    37368.26    36932.73    533.83 o
   4   7   7    12771.27    12259.48    236.75 o
   5   7   7     1836.32     1547.26     88.09 o
   6   7   7    20539.50    20266.37    312.42 o
   7   7   7     2115.46     1357.49     98.74 o
   8   7   7    10221.14    10201.93    207.76 o
   9   7   7    18913.03    18890.05    317.60 o
  10   7   7    48956.39    48582.81    680.04 o
  11   7   7     1090.43     1352.06    112.49 o
  12   7   7     4761.35     4821.46    153.94 o
  13   7   7    18691.40    19194.90    341.69 o
  14   7   7      982.87      953.37    140.54 o
  15   7   7      320.24      265.12    140.78 o
  16   7   7     3483.47     3583.40    181.07 o
  17   7   7     9708.01     9501.96    288.61 o
  18   7   7    13285.40    12660.41    339.86 o
  19   7   7     3352.26     2760.52    214.81 o
  20   7   7      898.08      758.43    202.82 o
  21   7   7       37.43      154.19    223.48 o
  22   7   7     6097.28     6291.70    317.10 o
  23   7   7    11374.51    10484.44    448.37 o
  24   7   7      110.92      554.99    273.09 o
  25   7   7     4844.71     5325.19    335.65 o
   0   8   7    23649.65    23691.98    483.35 o
   1   8   7    34955.69    33823.37    470.40 o
   2   8   7    10636.70    10570.75    205.65 o
   3   8   7       73.29      108.97     90.02 o
   4   8   7      778.25     1145.59     93.78 o
   5   8   7    11157.85    11580.92    222.20 o
   6   8   7    37243.03    36170.75    536.64 o
   7   8   7     2321.65     2421.58    121.60 o
   8   8   7      161.92      360.15    108.06 o
   9   8   7    36631.38    35818.34    555.37 o
  10   8   7        2.06       83.70    114.96 o
  11   8   7    72176.38    70461.27    997.67 o
  12   8   7     6299.19     6436.06    189.49 o
  13   8   7    15848.02    16708.39    331.17 o
  14   8   7      335.27      346.90    146.27 o
  15   8   7    63395.31    64238.59    985.86 o
  16   8   7    12729.69    12064.32    290.95 o
  17   8   7     1650.66     1998.25    203.01 o
  18   8   7    13856.80    12859.21    403.77 o
  19   8   7    20716.56    20984.40    541.01 o
  20   8   7       12.45        0.00    233.73 o
  21   8   7     5976.38     5360.51    304.92 o
  22   8   7     5465.42     5490.10    318.66 o
  23   8   7      407.07      271.75    266.21 o
  24   8   7      588.82      605.16    284.11 o
   1   9   7      805.85      858.07     89.82 o
   2   9   7     2623.69     2624.77    119.65 o
   3   9   7      283.71       75.26     99.48 o
   4   9   7    43720.58    44278.82    640.30 o
   5   9   7     2141.48     1955.78    117.49 o
   6   9   7     1211.83     1465.78    116.21 o
   7   9   7    14888.96    15472.17    295.23 o
   8   9   7    30382.27    29958.49    477.93 o
   9   9   7     8827.60     8683.65    218.96 o
  10   9   7      637.95      349.85    125.36 o
  11   9   7    25254.54    25471.88    483.61 o
  12   9   7      249.98      713.59    138.97 o
  13   9   7    25412.23    25414.63    454.04 o
  14   9   7      298.78      105.13    159.75 o
  15   9   7     7799.84     7628.97    274.64 o
  16   9   7       58.47        0.00    179.70 o
  17   9   7    11213.74    10759.67    332.89 o
  18   9   7      320.30      509.79    220.99 o
  19   9   7      943.73      580.44    229.19 o
  20   9   7        0.34        0.00    241.67 o
  21   9   7      239.35      255.33    261.21 o
  22   9   7      512.03      755.32    274.11 o
  23   9   7     9965.15     9550.07    391.48 o
   0  10   7     9019.41     8521.22    252.89 o
   1  10   7     1375.99     1258.97     90.90 o
   2  10   7     6092.02     6080.35    199.04 o
   3  10   7      542.77      219.56    111.18 o
   4  10   7     2055.05     2089.77    143.98 o
   5  10   7    10853.59    11908.93    281.22 o
   6  10   7    13466.39    14051.70    309.19 o
   7  10   7     1252.41     1367.35    144.54 o
   8  10   7     1486.06     1653.64    151.64 o
   9  10   7    28689.09    28047.06    516.01 o
  10  10   7     2878.26     2869.19    174.45 o
  11  10   7     5361.68     5154.75    205.77 o
  12  10   7      281.01      297.71    172.86 o
  13  10   7     6848.91     6727.84    251.31 o
  14  10   7       40.16      192.95    186.55 o
  15  10   7     5152.23     5359.14    248.15 o
  16  10   7     1115.98     1318.77    257.24 o
  17  10   7       76.30      341.88    224.37 o
  18  10   7      270.79      345.36    234.10 o
  19  10   7     4811.58     4467.84    301.67 o
  20  10   7     4022.60     3765.32    301.44 o
  21  10   7     7054.84     7134.02    356.09 o
  22  10   7      275.09      278.94    288.54 o
   1  11   7      951.77      700.13    134.94 o
   2  11   7     2680.46     2253.12    150.45 o
   3  11   7    22186.20    22432.63    500.94 o
   4  11   7     2598.33     2535.00    166.14 o
   5  11   7      722.12      522.74    150.90 o
   6  11   7     3370.04     3621.88    188.48 o
   7  11   7    30443.65    30292.14    585.23 o
   8  11   7     1355.47     1915.79    176.76 o
   9  11   7     3808.63     3973.55    204.59 o
  10  11   7    12245.36    11488.29    333.89 o
  11  11   7     7635.79     8255.21    261.42 o
  12  11   7     5386.12     5249.62    238.26 o
  13  11   7    17185.72    18178.88    522.02 o
  14  11   7     1785.27     2119.97    220.70 o
  15  11   7     1575.58     1568.20    241.18 o
  16  11   7       94.20      187.86    234.29 o
  17  11   7     8137.23     8107.63    380.55 o
  18  11   7       43.16      256.02    266.55 o
  19  11   7     3956.70     3775.46    316.12 o
  20  11   7      625.14     1026.10    304.05 o
  21  11   7     4976.21     5800.92    375.89 o
   0  12   7    19701.50    18796.54    572.04 o
   1  12   7    10052.73     8895.50    268.20 o
   2  12   7     3649.33     3046.88    190.41 o
   3  12   7     2437.79     2487.23    194.12 o
   4  12   7      464.14      300.57    180.98 o
   5  12   7    16251.03    15203.91    390.87 o
   6  12   7    13215.64    13409.99    365.47 o
   7  12   7      167.94      197.59    174.29 o
   8  12   7        9.43        4.36    178.54 o
   9  12   7     1060.61     1122.29    192.41 o
  10  12   7      429.57      486.53    187.13 o
  11  12   7      229.44      314.46    191.47 o
  12  12   7     3620.10     3355.79    236.12 o
  13  12   7     6667.73     6436.31    300.18 o
  14  12   7     1681.53     2470.42    305.17 o
  15  12   7     1438.97     1721.73    266.53 o
  16  12   7     1769.40     1878.73    329.90 o
  17  12   7     6619.42     6539.57    381.31 o
  18  12   7     6276.54     6446.24    390.01 o
  19  12   7       65.80      504.95    313.52 o
   1  13   7     6689.38     6408.65    250.07 o
   2  13   7     6955.13     6964.54    257.90 o
   3  13   7    14062.73    12848.55    366.81 o
   4  13   7    15580.02    15088.02    452.20 o
   5  13   7      524.37      731.94    210.27 o
   6  13   7      656.25      461.99    208.78 o
   7  13   7     3524.02     3405.26    246.17 o
   8  13   7     9555.06     9301.22    399.22 o
   9  13   7      560.14      265.28    220.37 o
  10  13   7      894.06      280.96    212.63 o
  11  13   7     1777.16     1915.81    235.98 o
  12  13   7     2202.54     1949.65    271.73 o
  13  13   7       57.68        0.00    256.67 o
  14  13   7      359.90        0.00    272.00 o
  15  13   7     6581.50     6593.63    383.88 o
  16  13   7     2912.28     2974.19    340.09 o
  17  13   7       77.52      287.79    316.33 o
   0  14   7     1776.13     2257.37    279.19 o
   1  14   7     4189.95     3724.38    231.76 o
   2  14   7      625.19      274.69    208.34 o
   3  14   7      484.07      376.15    269.65 o
   4  14   7     1221.41     1957.08    236.98 o
   5  14   7     5038.00     4392.13    272.68 o
   6  14   7    14806.08    14803.21    426.32 o
   7  14   7     1415.40     1590.58    243.68 o
   8  14   7      527.97      528.39    236.65 o
   9  14   7      927.72      509.89    241.79 o
  10  14   7     1661.71     1843.91    276.79 o
  11  14   7     1193.84     1303.08    284.57 o
  12  14   7     3396.64     3538.18    326.01 o
  13  14   7      180.95        0.00    390.84 o
  14  14   7      168.37        0.00    324.14 o
  15  14   7     2184.50     2040.90    336.91 o
   1  15   7       12.94        0.00    209.02 o
   2  15   7       20.39      999.90    218.82 o
   3  15   7      442.65       23.41    236.87 o
   4  15   7      373.85      298.60    241.85 o
   5  15   7        1.76        0.00    240.81 o
   6  15   7      806.42      722.63    250.46 o
   7  15   7      122.00        0.00    245.51 o
   8  15   7      474.83      932.63    335.09 o
   9  15   7        8.49      486.19    282.92 o
  10  15   7     1518.81     1195.74    299.60 o
  11  15   7      168.94        0.00    290.00 o
  12  15   7        2.89      110.04    311.33 o
  13  15   7      791.84      988.16    352.52 o
   0  16   7        8.94      142.08    350.54 o
   1  16   7     2933.81     3115.07    253.85 o
   2  16   7     5650.43     5294.09    305.05 o
   3  16   7      165.12        0.00    251.28 o
   4  16   7     3580.28     3279.93    289.35 o
   5  16   7     1178.58     1405.83    321.48 o
   6  16   7      402.63      248.69    283.96 o
   7  16   7      283.49      174.55    293.09 o
   8  16   7     1457.69     1209.21    308.16 o
   9  16   7        3.25        0.00    297.24 o
   1  17   7      567.33      683.25    296.37 o
   2  17   7     1818.74     2429.94    289.01 o
   3  17   7     1533.65     1130.48    296.50 o
   0   0   8    10586.42    12575.14    730.02 o
   1   0   8      186.00      217.00    190.89 o
   2   0   8   109457.66   108116.77   3131.89 o
   3   0   8   109024.34   106784.96   2780.86 o
   4   0   8      219.94      746.98    128.73 o
   5   0   8     5049.09     6595.08    279.30 o
   6   0   8   241179.53   228228.53   5234.02 o
   7   0   8       47.71      312.12    138.46 o
   8   0   8    10402.00    10374.86    351.97 o
   9   0   8     9323.88     8868.81    301.75 o
  10   0   8   112127.09   114952.02   2905.05 o
  11   0   8     7144.55     6990.82    319.57 o
  12   0   8     4634.07     5533.41    227.00 o
  13   0   8    60687.14    58896.88   1538.09 o
  14   0   8     5050.43     4924.03    254.88 o
  15   0   8   239094.67   232743.25   5060.82 o
  16   0   8       39.07      103.41    161.30 o
  17   0   8     8219.99     7471.38    405.35 o
  18   0   8     9438.18    10485.66    407.39 o
  19   0   8     5488.67     5104.19    291.12 o
  20   0   8     2525.16     2788.44    260.94 o
  21   0   8      134.41       87.80    243.13 o
  22   0   8     1142.37     1443.19    277.05 o
  23   0   8     4013.33     4199.97    349.25 o
  24   0   8      838.15      593.97    330.62 o
  25   0   8    40895.86    40490.96   1224.70 o
  26   0   8      124.36      339.42    396.10 o
  27   0   8     9371.42     8700.93    649.52 o
   1   1   8    49608.15    47215.15   1058.05 o
   2   1   8    17686.54    18203.96    450.49 o
   3   1   8     9699.89     9691.19    227.58 o
   4   1   8   189767.09   191802.31   3793.62 o
   5   1   8    48787.62    48776.08   1040.86 o
   6   1   8    13766.04    13590.02    273.10 o
   7   1   8     2463.53     2617.92    119.03 o
   8   1   8   220623.05   223878.33   3944.70 o
   9   1   8     3517.67     3807.96    134.84 o
  10   1   8     2127.27     2108.75    131.49 o
  11   1   8     1670.94     1661.26    129.92 o
  12   1   8    25620.93    25436.45    456.38 o
  13   1   8    14513.36    15025.18    356.59 o
  14   1   8     6230.69     7079.30    217.93 o
  15   1   8    24118.29    22494.74    435.70 o
  16   1   8      404.79      658.64    122.10 o
  17   1   8    37975.76    36291.05    635.51 o
  18   1   8     1467.53     1509.92    153.34 o
  19   1   8     7733.87     8148.99    251.87 o
  20   1   8      608.39      586.06    160.15 o
  21   1   8     2113.18     1870.84    193.24 o
  22   1   8     2075.76     2208.75    202.91 o
  23   1   8    14674.76    15067.53    406.24 o
  24   1   8      207.96      517.54    234.88 o
  25   1   8     5439.87     5792.21    313.47 o
  26   1   8      627.50      718.76    262.71 o
  27   1   8    13396.15    13182.46    442.57 o
   0   2   8    36911.78    35874.00   1129.32 o
   1   2   8      800.55     1063.63    103.55 o
   2   2   8    15604.30    16103.26    380.79 o
   3   2   8    50026.24    49763.16    843.60 o
   4   2   8    23542.03    24294.58    530.84 o
   5   2   8    67410.01    64871.22   1318.80 o
   6   2   8    34039.50    35685.72    642.44 o
   7   2   8    37413.15    35668.21    713.72 o
   8   2   8    23197.12    23074.33    446.36 o
   9   2   8     5522.03     5764.99    162.94 o
  10   2   8    30124.48    29453.75    582.73 o
  11   2   8     2321.63     2691.87    160.98 o
  12   2   8     5345.73     6068.31    163.75 o
  13   2   8    13171.19    13521.57    316.88 o
  14   2   8     7043.26     7330.97    197.40 o
  15   2   8    43412.28    43104.92    745.30 o
  16   2   8    18185.33    18755.32    388.37 o
  17   2   8     8733.00     8851.45    239.87 o
  18   2   8      721.41      659.97    144.81 o
  19   2   8      322.85      364.67    150.33 o
  20   2   8    23738.07    23706.02    465.20 o
  21   2   8       43.67        0.00    173.08 o
  22   2   8     1197.89     1029.91    193.94 o
  23   2   8     1402.30     1314.76    217.42 o
  24   2   8     6467.51     6860.14    317.12 o
  25   2   8    11043.36    11148.54    494.77 o
  26   2   8     1563.69     1436.66    273.62 o
   1   3   8     1302.95     1124.06    101.20 o
   2   3   8    46152.21    45261.20    784.74 o
   3   3   8    45852.07    44917.07    809.87 o
   4   3   8    42186.76    42105.84    821.63 o
   5   3   8    35831.57    35661.24    691.63 o
   6   3   8    10933.36    10910.71    236.44 o
   7   3   8    34052.55    32364.21    628.97 o
   8   3   8    14366.44    14499.28    309.00 o
   9   3   8    41918.35    41080.49    700.76 o
  10   3   8       33.54      108.74     85.98 o
  11   3   8     2305.61     2647.12    119.71 o
  12   3   8        6.45        0.00     98.30 o
  13   3   8    16819.62    16175.57    339.81 o
  14   3   8     3349.25     3224.37    146.22 o
  15   3   8    11356.74    12217.26    284.25 o
  16   3   8       37.61       76.06    128.68 o
  17   3   8      877.78      716.04    142.02 o
  18   3   8    68555.44    68443.05   1114.63 o
  19   3   8     1910.52     2086.68    171.27 o
  20   3   8      186.67      312.39    163.00 o
  21   3   8      586.64      736.91    182.38 o
  22   3   8    13978.71    13922.16    355.64 o
  23   3   8      288.21      211.19    226.02 o
  24   3   8     7455.11     7488.95    327.06 o
  25   3   8     4085.56     4265.16    319.20 o
  26   3   8      719.39      383.33    286.57 o
   0   4   8   149992.36   147323.69   3002.58 o
   1   4   8     5526.21     5777.96    134.29 o
   2   4   8    20213.37    19498.75    340.25 o
   3   4   8      693.73      831.00     85.46 o
   4   4   8    58680.62    56609.91    972.15 o
   5   4   8   197522.44   197597.44   3061.22 o
   6   4   8    22951.52    20586.61    380.83 o
   7   4   8    49081.39    48940.77    773.18 o
   8   4   8    22102.16    22875.79    363.13 o
   9   4   8    13819.04    13305.87    264.40 o
  10   4   8      950.70      872.75     96.57 o
  11   4   8       91.49      189.76    105.00 o
  12   4   8     1477.27     1590.29    106.52 o
  13   4   8      947.98     1084.65    106.95 o
  14   4   8    35760.46    37109.83    609.30 o
  15   4   8     9066.56     8888.06    228.03 o
  16   4   8    28549.83    28311.58    521.88 o
  17   4   8    12790.09    13595.68    324.33 o
  18   4   8    14047.07    14060.78    327.64 o
  19   4   8     5625.13     5888.92    223.73 o
  20   4   8    23559.01    23503.92    483.27 o
  21   4   8     1088.01     1284.00    193.57 o
  22   4   8     4470.61     4266.79    243.03 o
  23   4   8     1456.75     1525.52    277.44 o
  24   4   8     9279.40     9461.57    388.21 o
  25   4   8       93.21       63.10    274.63 o
  26   4   8     9452.13     8276.65    369.72 o
   1   5   8     7403.80     6942.51    143.24 o
   2   5   8    28246.79    27361.58    420.12 o
   3   5   8    11504.11    12037.75    247.62 o
   4   5   8    13917.06    13266.95    246.49 o
   5   5   8    29821.94    30531.26    454.96 o
   6   5   8     4828.22     4728.27    144.06 o
   7   5   8    36774.74    36049.09    586.94 o
   8   5   8     6712.27     7301.29    152.50 o
   9   5   8     4677.00     4691.35    119.81 o
  10   5   8    10013.07    10266.53    192.66 o
  11   5   8      932.20     1018.39     87.17 o
  12   5   8    21956.94    21305.66    353.83 o
  13   5   8      112.00       50.85    111.31 o
  14   5   8    12696.90    12583.42    276.79 o
  15   5   8    15337.41    15882.16    327.58 o
  16   5   8    29277.29    30196.29    546.55 o
  17   5   8      274.22       56.60    159.08 o
  18   5   8     7721.19     7571.68    241.66 o
  19   5   8     4143.27     4605.42    213.18 o
  20   5   8      324.10      196.77    183.36 o
  21   5   8     9842.16    10349.83    375.89 o
  22   5   8     4375.67     3962.04    268.35 o
  23   5   8       91.80        0.00    342.24 o
  24   5   8     4911.53     4758.54    303.74 o
  25   5   8     4297.66     4533.15    302.06 o
   0   6   8     5610.72     6286.79    251.18 o
   1   6   8       98.01       86.76     76.19 o
   2   6   8     7553.04     8215.54    175.51 o
   3   6   8     6196.76     6307.79    145.96 o
   4   6   8      924.26      873.50     71.78 o
   5   6   8    12620.65    12870.95    228.49 o
   6   6   8      386.81      646.94     81.72 o
   7   6   8      352.94      450.68     78.88 o
   8   6   8    33712.52    34288.37    496.53 o
   9   6   8    30567.33    31408.70    467.25 o
  10   6   8     4783.10     5238.00    144.16 o
  11   6   8     2474.42     2425.55    119.00 o
  12   6   8      208.84      319.62    110.96 o
  13   6   8       35.96        0.00    118.48 o
  14   6   8     5682.55     5663.94    183.89 o
  15   6   8     1311.36      956.73    142.13 o
  16   6   8      193.29      448.74    144.08 o
  17   6   8     1639.93     1530.27    170.52 o
  18   6   8      285.98       85.30    166.87 o
  19   6   8     6853.02     6773.06    257.30 o
  20   6   8     7506.00     8081.21    351.56 o
  21   6   8     6385.80     6132.58    300.52 o
  22   6   8     2306.06     1958.00    277.62 o
  23   6   8     1807.29     2455.15    273.89 o
  24   6   8     2096.36     1900.11    280.67 o
  25   6   8      780.15      818.43    278.72 o
   1   7   8      144.03       91.05     90.12 o
   2   7   8      268.47      383.19     84.61 o
   3   7   8     1586.98     1943.87    104.92 o
   4   7   8    41844.97    40490.55    566.00 o
   5   7   8    10514.94    10279.07    202.63 o
   6   7   8     1501.31     1359.94    132.57 o
   7   7   8     1000.26     1307.58     95.81 o
   8   7   8    39659.59    39519.27    562.69 o
   9   7   8    20327.09    19277.99    330.02 o
  10   7   8     9539.73     9877.47    222.62 o
  11   7   8     3398.04     3311.61    137.27 o
  12   7   8    22545.41    22871.23    406.10 o
  13   7   8      303.51      322.38    131.34 o
  14   7   8      530.20      615.63    140.53 o
  15   7   8      128.57       94.30    143.83 o
  16   7   8    14487.21    14492.53    325.12 o
  17   7   8     1214.75     1109.29    172.53 o
  18   7   8    23573.33    23538.35    499.28 o
  19   7   8     1945.44     1790.67    235.34 o
  20   7   8      615.46      668.47    214.56 o
  21   7   8     2782.06     2598.95    254.87 o
  22   7   8     2546.48     2924.61    281.75 o
  23   7   8     4243.10     4021.09    316.06 o
  24   7   8        9.17       41.93    294.60 o
   0   8   8    16447.82    16368.54    464.51 o
   1   8   8       31.71      173.52    106.71 o
   2   8   8     2145.33     1956.38    106.24 o
   3   8   8      501.41      650.51     85.85 o
   4   8   8     1009.72      809.44     93.88 o
   5   8   8    46180.63    45147.40    680.89 o
   6   8   8    45363.34    43479.64    614.75 o
   7   8   8    19872.68    19685.62    329.47 o
   8   8   8    16853.61    16784.61    303.27 o
   9   8   8      425.49      542.63    113.91 o
  10   8   8     6427.22     6741.63    187.53 o
  11   8   8     3317.68     3627.88    163.83 o
  12   8   8       17.65        0.00    136.14 o
  13   8   8      113.60      493.89    147.87 o
  14   8   8       55.87        0.00    156.70 o
  15   8   8     3033.99     3462.39    199.35 o
  16   8   8     1179.11      905.93    176.40 o
  17   8   8     3906.04     4133.76    218.57 o
  18   8   8     3732.26     4323.67    244.76 o
  19   8   8    11863.59    11546.23    362.43 o
  20   8   8     8068.97     9399.73    403.37 o
  21   8   8     1534.76     1516.21    262.53 o
  22   8   8     1906.33     1960.34    279.40 o
  23   8   8      664.47      540.89    274.58 o
   1   9   8     7803.45     7770.50    183.27 o
   2   9   8     4527.03     4616.12    137.96 o
   3   9   8       39.69      189.66     97.49 o
   4   9   8      610.90      518.05    100.95 o
   5   9   8     7207.27     6717.54    182.12 o
   6   9   8     1007.41     1105.29    126.61 o
   7   9   8     9187.01     9035.83    218.31 o
   8   9   8      325.32      170.51    126.02 o
   9   9   8      276.99      245.92    130.95 o
  10   9   8     6184.74     6172.46    200.77 o
  11   9   8       62.30       15.89    167.22 o
  12   9   8    11467.00    11307.02    297.34 o
  13   9   8     1246.24     1651.85    179.78 o
  14   9   8     5480.21     5512.51    234.56 o
  15   9   8     5442.74     5404.95    238.10 o
  16   9   8    31062.51    30315.03    599.58 o
  17   9   8      689.49      630.60    210.32 o
  18   9   8      424.43      568.90    227.96 o
  19   9   8     3581.72     3464.63    268.13 o
  20   9   8      108.75        0.00    246.29 o
  21   9   8     2015.26     1334.23    282.21 o
  22   9   8     1064.42     1053.25    346.18 o
  23   9   8     1147.63      878.94    311.47 o
   0  10   8    12412.04    13053.49    409.99 o
   1  10   8     7083.85     6468.42    236.33 o
   2  10   8      141.96      155.72    103.21 o
   3  10   8      362.60      393.56    118.10 o
   4  10   8     1239.21      924.84    127.26 o
   5  10   8    33287.06    34549.23    588.33 o
   6  10   8     3086.02     3180.52    159.64 o
   7  10   8     3573.50     3742.19    210.00 o
   8  10   8    12190.90    11822.06    329.97 o
   9  10   8     4662.16     4978.53    200.66 o
  10  10   8    16567.05    16189.16    480.78 o
  11  10   8    19855.65    18545.33    458.57 o
  12  10   8     4460.98     4361.89    224.59 o
  13  10   8     4291.05     4463.34    232.73 o
  14  10   8     1230.48      910.22    201.28 o
  15  10   8      168.10      211.74    198.32 o
  16  10   8     2783.03     3021.79    238.99 o
  17  10   8     9886.84     9499.56    339.62 o
  18  10   8      326.80      770.86    284.99 o
  19  10   8      652.41      229.14    266.75 o
  20  10   8     3911.10     3584.20    390.42 o
  21  10   8     1315.15     1177.79    310.17 o
   1  11   8      505.22      505.32    155.90 o
   2  11   8     3844.82     4077.26    191.46 o
   3  11   8      442.50      283.99    154.37 o
   4  11   8    10551.35     9914.84    267.70 o
   5  11   8     1321.13     1201.32    168.25 o
   6  11   8     1175.57     1038.31    170.24 o
   7  11   8    12349.91    12512.58    312.48 o
   8  11   8    17021.47    15727.84    357.58 o
   9  11   8     4719.08     4621.80    236.19 o
  10  11   8    13666.62    12395.96    335.64 o
  11  11   8     1842.12     1736.30    199.23 o
  12  11   8    23295.19    22990.43    509.61 o
  13  11   8      524.48      728.29    204.72 o
  14  11   8     1475.28     1277.48    215.41 o
  15  11   8       32.34      109.68    232.25 o
  16  11   8    10223.15     8607.90    364.23 o
  17  11   8     4176.85     4404.50    312.02 o
  18  11   8     8579.42     8699.54    399.73 o
  19  11   8     7599.31     7467.82    467.38 o
  20  11   8     1749.55      612.76    313.77 o
   0  12   8    10867.01    10366.89    471.36 o
   1  12   8     3772.10     3366.72    226.41 o
   2  12   8     3200.99     2888.35    205.18 o
   3  12   8     2940.42     3115.85    203.52 o
   4  12   8      451.78      480.33    180.43 o
   5  12   8     2321.04     2917.39    223.07 o
   6  12   8    19789.40    20162.70    485.04 o
   7  12   8      655.88      649.33    208.18 o
   8  12   8     1824.83     1540.42    202.72 o
   9  12   8       46.51      167.37    193.87 o
  10  12   8    24064.29    23638.17    608.66 o
  11  12   8      232.05      252.16    235.42 o
  12  12   8     7155.52     6921.69    303.16 o
  13  12   8     2098.93     1906.91    243.40 o
  14  12   8     5105.89     5200.51    365.14 o
  15  12   8    10377.15     9806.47    401.37 o
  16  12   8       61.89      226.16    276.15 o
  17  12   8     4832.02     4701.78    355.75 o
  18  12   8     1293.75      740.92    312.54 o
  19  12   8     1019.93     1010.86    322.23 o
   1  13   8     6793.83     6697.76    295.85 o
   2  13   8     5207.71     4841.21    244.01 o
   3  13   8     6787.31     7578.56    354.65 o
   4  13   8      221.32      458.83    203.54 o
   5  13   8      667.10      753.94    209.50 o
   6  13   8     1165.29     1104.07    230.95 o
   7  13   8     1183.26     1536.44    228.65 o
   8  13   8     2572.38     2760.73    248.33 o
   9  13   8     1928.51     2050.83    242.54 o
  10  13   8      370.10      543.79    244.50 o
  11  13   8      469.18      494.40    237.02 o
  12  13   8       93.62        0.00    239.16 o
  13  13   8     3792.91     3455.11    297.02 o
  14  13   8       19.03        0.00    274.74 o
  15  13   8      716.99      817.99    288.51 o
  16  13   8     7993.74     7225.27    663.39 o
  17  13   8     5284.97     4832.26    374.23 o
   0  14   8     3010.78     2514.37    463.34 o
   1  14   8     2573.42     2700.31    258.11 o
   2  14   8     2462.81     1967.76    252.33 o
   3  14   8     4588.72     4225.66    260.69 o
   4  14   8     5632.67     6128.03    292.62 o
   5  14   8     1390.68     1522.93    239.14 o
   6  14   8     4911.83     4731.59    279.85 o
   7  14   8     4523.75     4790.73    309.65 o
   8  14   8    10933.50    10463.04    369.39 o
   9  14   8     1926.39     1500.80    254.53 o
  10  14   8      324.17     1003.56    269.42 o
  11  14   8    10525.85    11031.70    471.93 o
  12  14   8      273.76        0.00    307.16 o
  13  14   8      284.23      185.87    316.66 o
  14  14   8       52.95        9.23    321.49 o
  15  14   8    12563.26    11695.18    623.56 o
   1  15   8     5342.00     4883.39    304.66 o
   2  15   8     3677.24     4066.98    321.98 o
   3  15   8     2444.37     2503.76    254.84 o
   4  15   8     1699.79     1561.22    253.20 o
   5  15   8        3.80      140.82    241.56 o
   6  15   8     8045.95     8652.26    348.79 o
   7  15   8       74.34      193.35    251.39 o
   8  15   8     2544.56     2504.93    279.39 o
   9  15   8     8603.63     8638.49    381.65 o
  10  15   8     5282.92     4924.16    364.81 o
  11  15   8       17.01      506.14    316.09 o
  12  15   8      201.22        0.00    318.01 o
   0  16   8       80.00      258.97    437.64 o
   1  16   8     7589.51     7869.21    392.59 o
   2  16   8      717.11      716.87    279.38 o
   3  16   8     1036.88     1267.28    291.13 o
   4  16   8     2747.47     2949.25    288.64 o
   5  16   8     1446.01     1258.98    314.07 o
   6  16   8      272.97      323.40    279.18 o
   7  16   8      342.86      271.48    314.04 o
   8  16   8     2295.97     1770.62    316.08 o
   9  16   8      421.73      673.80    307.45 o
   1   1   9     1219.50     1353.83    130.05 o
   2   1   9    17826.75    16717.02    424.84 o
   3   1   9      831.16     1188.54    120.68 o
   4   1   9    52383.34    54768.82   1070.90 o
   5   1   9    11897.02    12221.87    304.83 o
   6   1   9      492.97      701.18    124.25 o
   7   1   9     5268.15     5727.02    198.93 o
   8   1   9    13135.64    13259.73    319.19 o
   9   1   9    26989.79    26132.74    599.12 o
  10   1   9    13322.44    13918.89    308.58 o
  11   1   9     1618.47     1681.27    136.82 o
  12   1   9     8649.71     8814.27    234.93 o
  13   1   9      836.55      734.78    104.37 o
  14   1   9     9893.02     9960.03    264.97 o
  15   1   9     5581.71     5651.68    234.09 o
  16   1   9    15965.80    16166.41    339.23 o
  17   1   9    17148.43    16961.23    358.52 o
  18   1   9     3189.79     3220.54    172.55 o
  19   1   9    16266.39    16156.27    420.54 o
  20   1   9     1421.88     1115.67    173.64 o
  21   1   9    30099.69    29921.15    617.11 o
  22   1   9      739.65      529.30    202.03 o
  23   1   9     6990.05     6804.58    288.10 o
  24   1   9       74.26      402.30    237.29 o
  25   1   9     5624.92     5647.83    311.13 o
  26   1   9      960.17      884.22    268.75 o
   0   2   9   166542.31   169714.39   5043.50 o
   1   2   9     4123.31     4408.93    168.52 o
   2   2   9     2329.10     1854.39    117.40 o
   3   2   9      265.03      312.47     69.35 o
   4   2   9        0.74      114.85     93.28 o
   5   2   9     6069.13     5339.70    300.16 o
   6   2   9     8525.53    11302.67    309.94 o
   7   2   9   163277.27   157967.67   2698.29 o
   8   2   9    19741.64    20687.11    454.21 o
   9   2   9    11044.19    11271.04    313.26 o
  10   2   9    18636.78    20752.38    496.61 o
  11   2   9    83158.37    81015.44   1469.94 o
  12   2   9    14235.38    14002.81    281.90 o
  13   2   9     6540.44     6773.34    206.77 o
  14   2   9     2063.61     2116.00    148.16 o
  15   2   9    32587.68    32849.41    617.28 o
  16   2   9      103.44      125.23    123.35 o
  17   2   9    11635.14    11319.43    283.79 o
  18   2   9      456.24      370.16    147.07 o
  19   2   9    11950.37    12648.50    333.66 o
  20   2   9     1770.40     1697.42    175.87 o
  21   2   9    36820.03    33560.19    676.52 o
  22   2   9     1880.61     1545.22    213.61 o
  23   2   9     4683.19     5040.10    264.76 o
  24   2   9     6453.50     6912.33    320.92 o
  25   2   9      725.24      976.54    261.24 o
  26   2   9      738.85      567.41    269.29 o
   1   3   9     5444.76     5425.37    174.17 o
   2   3   9    49281.31    46254.10    874.10 o
   3   3   9     4646.20     5801.96    164.50 o
   4   3   9    32245.17    32218.30    677.05 o
   5   3   9       96.38       10.13    109.94 o
   6   3   9      424.29      311.15     97.94 o
   7   3   9     9178.04     9645.22    222.60 o
   8   3   9    13013.87    13663.82    325.74 o
   9   3   9    24945.41    23864.53    478.24 o
  10   3   9    10467.40    11228.53    229.59 o
  11   3   9     6955.27     7289.39    191.18 o
  12   3   9    24997.48    25867.93    475.79 o
  13   3   9     1028.69     1121.16    129.29 o
  14   3   9    15086.00    15802.52    356.69 o
  15   3   9    21237.28    20523.07    412.83 o
  16   3   9     9362.12     9310.67    248.05 o
  17   3   9     4830.84     5019.71    227.35 o
  18   3   9       56.40       10.96    147.29 o
  19   3   9    12525.87    11988.86    296.09 o
  20   3   9     1657.72     1573.06    184.85 o
  21   3   9    27734.89    28435.87    600.22 o
  22   3   9     3659.09     2969.48    281.08 o
  23   3   9     1306.38     1005.44    221.93 o
  24   3   9     4533.39     4793.95    294.13 o
  25   3   9     5433.24     5867.11    319.69 o
  26   3   9      531.32      464.47    269.47 o
   0   4   9   122610.20   127088.88   3204.72 o
   1   4   9     4360.98     4089.06    106.69 o
   2   4   9    12170.27    11991.74    246.38 o
   3   4   9    50574.13    50819.73    890.81 o
   4   4   9     2662.43     2526.46    136.67 o
   5   4   9     4701.43     5220.70    191.83 o
   6   4   9     4174.26     5102.40    162.63 o
   7   4   9      283.16      375.77     91.66 o
   8   4   9    13068.32    12590.88    288.51 o
   9   4   9    29881.28    30518.08    507.27 o
  10   4   9    48452.64    47366.41    711.99 o
  11   4   9     2767.19     3347.52    143.82 o
  12   4   9    20298.31    20069.10    393.78 o
  13   4   9     3348.95     3544.26    149.93 o
  14   4   9    20933.36    21662.14    411.57 o
  15   4   9    13088.86    13720.15    293.93 o
  16   4   9     8874.74     9032.96    242.64 o
  17   4   9     2788.82     3058.29    174.47 o
  18   4   9    13092.63    13349.55    319.63 o
  19   4   9     4845.57     4937.29    224.34 o
  20   4   9    15957.42    16872.73    424.59 o
  21   4   9     3515.10     3574.71    235.55 o
  22   4   9     5392.52     5360.90    270.36 o
  23   4   9      534.13      348.50    232.49 o
  24   4   9     1680.52     1374.47    259.95 o
  25   4   9     4700.69     4552.23    531.26 o
  26   4   9     2558.51     3359.13    351.55 o
   1   5   9     9452.61    10240.13    184.78 o
   2   5   9    17170.91    17559.71    315.85 o
   3   5   9     1564.33     1829.83    105.70 o
   4   5   9     4952.97     5793.79    163.72 o
   5   5   9    41397.33    39920.75    667.01 o
   6   5   9     6362.10     6144.26    146.05 o
   7   5   9       37.50      184.68     85.09 o
   8   5   9     4235.68     4512.93    156.37 o
   9   5   9    20631.96    20279.78    366.12 o
  10   5   9     4844.22     4867.67    146.26 o
  11   5   9      383.27      558.37     98.16 o
  12   5   9    13433.65    13381.42    266.17 o
  13   5   9     1074.90     1495.67    124.41 o
  14   5   9     1651.19     1573.22    134.44 o
  15   5   9      418.10      488.85    131.18 o
  16   5   9     1835.95     2254.44    158.93 o
  17   5   9    17029.22    16040.81    353.80 o
  18   5   9    28985.17    28811.42    561.51 o
  19   5   9    11680.20    11387.79    323.27 o
  20   5   9      704.28      664.55    228.67 o
  21   5   9    12072.17    12550.12    372.66 o
  22   5   9    11280.39    10972.24    347.75 o
  23   5   9     8557.60     8343.10    344.85 o
  24   5   9    15133.44    14939.92    486.32 o
  25   5   9     4299.46     5281.85    335.60 o
   0   6   9    16154.46    14232.36    361.16 o
   1   6   9    17017.42    16409.58    304.33 o
   2   6   9    20682.86    20292.33    347.91 o
   3   6   9    31658.10    31446.77    500.25 o
   4   6   9     8833.16     9378.91    188.85 o
   5   6   9     6550.93     7464.27    146.80 o
   6   6   9    13909.27    15239.30    242.24 o
   7   6   9    25624.03    24041.68    393.31 o
   8   6   9    52931.77    52663.26    761.72 o
   9   6   9     2777.36     3216.75    109.53 o
  10   6   9    48803.60    46936.96    670.74 o
  11   6   9    89629.09    87598.28   1262.65 o
  12   6   9     5370.25     5515.01    191.70 o
  13   6   9     3258.96     3597.33    155.62 o
  14   6   9    10194.60    10602.19    250.39 o
  15   6   9      973.76      845.94    147.63 o
  16   6   9    10191.87    10877.29    274.42 o
  17   6   9    18979.24    18766.55    482.85 o
  18   6   9     7015.80     6678.23    249.36 o
  19   6   9      541.95      490.63    194.32 o
  20   6   9    51035.88    50572.52    956.23 o
  21   6   9     8048.14     7218.17    318.16 o
  22   6   9     7654.98     7658.91    438.38 o
  23   6   9     9431.70     9203.96    398.38 o
  24   6   9     8091.84     8217.33    375.43 o
  25   6   9     2022.61     1340.11    306.96 o
   1   7   9    13029.92    12604.27    243.95 o
   2   7   9    18828.43    19022.69    341.28 o
   3   7   9     3865.47     3880.94    139.95 o
   4   7   9    21256.66    22806.47    385.51 o
   5   7   9     3732.36     3427.33    130.66 o
   6   7   9    21966.56    21020.47    332.52 o
   7   7   9     5197.97     5138.94    150.86 o
   8   7   9    39887.22    38715.77    586.09 o
   9   7   9     4399.08     4677.11    149.92 o
  10   7   9     5034.90     5208.46    176.35 o
  11   7   9     2303.14     2584.37    149.08 o
  12   7   9    28177.51    27954.74    487.74 o
  13   7   9     2213.01     1881.44    155.21 o
  14   7   9    19484.31    18871.74    395.18 o
  15   7   9    13954.38    13657.07    325.76 o
  16   7   9     1580.60     1442.01    177.27 o
  17   7   9      987.14      732.37    218.71 o
  18   7   9    16898.07    16495.36    393.74 o
  19   7   9     7431.67     6569.49    288.97 o
  20   7   9      572.83      889.08    301.43 o
  21   7   9     9895.64    10539.00    346.75 o
  22   7   9    17377.03    18005.23    485.48 o
  23   7   9       62.60        0.00    269.98 o
  24   7   9     5392.80     4846.28    350.57 o
   0   8   9    16259.15    15249.60    483.70 o
   1   8   9     4244.87     4602.61    186.56 o
   2   8   9    15576.14    14890.81    308.39 o
   3   8   9    22416.41    22214.44    389.22 o
   4   8   9    15883.35    16501.36    279.76 o
   5   8   9    44795.87    44778.45    640.77 o
   6   8   9    18237.90    18163.92    319.33 o
   7   8   9    19808.06    19352.63    359.61 o
   8   8   9     2796.72     2546.47    137.95 o
   9   8   9    14445.20    14170.51    301.52 o
  10   8   9    31702.17    30657.52    543.25 o
  11   8   9     1113.16      932.73    153.92 o
  12   8   9     3747.23     3740.12    188.02 o
  13   8   9     1486.65     1590.58    168.67 o
  14   8   9     5064.18     5104.86    213.98 o
  15   8   9     1223.66     1376.23    187.47 o
  16   8   9      718.84      582.17    186.73 o
  17   8   9     2785.90     2528.24    214.85 o
  18   8   9      628.01      614.81    194.98 o
  19   8   9      732.84     1000.04    230.96 o
  20   8   9    21372.12    19939.00    565.99 o
  21   8   9      377.97      195.27    265.02 o
  22   8   9     6720.40     5999.47    354.78 o
  23   8   9     2208.61     1639.97    332.44 o
   1   9   9    12315.27    12630.85    311.46 o
   2   9   9    34156.59    33987.46    589.37 o
   3   9   9     2071.14     1906.40    122.83 o
   4   9   9    53117.82    51092.82    743.39 o
   5   9   9    40284.49    39554.68    625.56 o
   6   9   9     6681.11     6936.47    200.76 o
   7   9   9     5998.93     5988.28    189.17 o
   8   9   9    46687.12    45310.20    751.73 o
   9   9   9     9115.18     9045.77    256.50 o
  10   9   9     1830.00     2050.93    174.72 o
  11   9   9      208.68      458.32    166.59 o
  12   9   9    17968.06    17376.92    402.41 o
  13   9   9     2863.15     3353.65    202.85 o
  14   9   9    18824.29    18172.08    486.32 o
  15   9   9      208.62       88.79    185.63 o
  16   9   9     3738.34     4143.37    233.86 o
  17   9   9     6425.38     6239.26    266.71 o
  18   9   9     2795.19     2786.72    267.31 o
  19   9   9     2968.77     2869.10    278.98 o
  20   9   9      701.03      350.79    264.44 o
  21   9   9     2085.06     1912.72    313.14 o
  22   9   9     6647.52     6326.75    371.42 o
   0  10   9    53280.63    53079.93   1313.61 o
   1  10   9       28.98        0.00    154.05 o
   2  10   9     6968.27     6531.24    201.79 o
   3  10   9    12426.35    12296.72    308.36 o
   4  10   9     9165.38     9590.09    238.57 o
   5  10   9       90.53      284.41    137.23 o
   6  10   9    17839.81    18033.07    378.35 o
   7  10   9    19649.48    19441.12    477.59 o
   8  10   9      256.01      211.61    160.76 o
   9  10   9        3.49        0.00    161.12 o
  10  10   9    20218.09    20120.02    450.19 o
  11  10   9     9705.46     9215.53    288.07 o
  12  10   9     9973.78     9684.97    299.75 o
  13  10   9      748.43      883.40    206.42 o
  14  10   9     2957.32     2590.93    230.00 o
  15  10   9      206.31      838.58    366.33 o
  16  10   9     4533.52     4547.58    267.38 o
  17  10   9     1437.65     1695.07    266.61 o
  18  10   9      242.72      232.53    259.01 o
  19  10   9      779.22      724.97    272.28 o
  20  10   9     3083.39     2703.99    321.63 o
  21  10   9     3871.17     3762.30    417.27 o
   1  11   9     8953.11     8796.05    288.79 o
   2  11   9    15940.89    14898.20    460.69 o
   3  11   9     2422.68     2672.96    226.93 o
   4  11   9      284.84        3.71    158.06 o
   5  11   9     5058.19     4445.58    250.77 o
   6  11   9      282.55      456.90    163.96 o
   7  11   9      457.98      643.81    174.76 o
   8  11   9     4489.46     4242.54    229.06 o
   9  11   9       78.38      295.05    192.87 o
  10  11   9     2266.24     1575.00    252.13 o
  11  11   9      277.18      400.33    202.07 o
  12  11   9     1652.10     1881.75    224.35 o
  13  11   9     1108.73      963.55    221.29 o
  14  11   9       18.91       10.70    220.53 o
  15  11   9     2746.61     2638.72    254.52 o
  16  11   9       59.48        0.00    253.60 o
  17  11   9       48.83        0.00    262.09 o
  18  11   9     7792.34     6882.94    357.46 o
  19  11   9     1469.34     1524.83    310.89 o
  20  11   9      557.84        0.00    307.67 o
   0  12   9    16646.04    16418.04    801.83 o
   1  12   9     3864.40     4227.96    270.89 o
   2  12   9       15.38      212.63    190.33 o
   3  12   9    12558.07    12226.10    350.72 o
   4  12   9     2323.00     2316.28    197.99 o
   5  12   9    25852.19    26998.64    598.58 o
   6  12   9     1601.18     1361.50    199.84 o
   7  12   9    14637.54    14220.23    417.21 o
   8  12   9     1049.39      702.01    208.53 o
   9  12   9     5404.11     4640.03    310.57 o
  10  12   9     4370.35     4747.30    264.83 o
  11  12   9     1031.96      994.67    271.82 o
  12  12   9     2186.91     2559.99    251.54 o
  13  12   9     1300.05     1195.93    242.38 o
  14  12   9    22745.52    23324.24    564.21 o
  15  12   9     1574.17     1772.26    284.56 o
  16  12   9    10083.43     9437.11    557.82 o
  17  12   9     1151.67     1561.00    302.07 o
  18  12   9     3687.02     3299.10    348.41 o
   1  13   9     8116.68     8389.02    358.00 o
   2  13   9     1232.28     2106.63    398.21 o
   3  13   9     1019.49      730.16    222.36 o
   4  13   9      828.73      608.26    226.54 o
   5  13   9    19389.47    18583.06    618.72 o
   6  13   9     1381.70     1323.29    217.19 o
   7  13   9     8587.23     8467.23    354.29 o
   8  13   9      114.51        0.00    228.45 o
   9  13   9     2138.75     2497.55    273.30 o
  10  13   9      184.80        0.00    251.77 o
  11  13   9     1462.90      940.64    266.98 o
  12  13   9     3656.94     3928.98    285.25 o
  13  13   9     1268.46     1236.05    275.28 o
  14  13   9      273.64       58.89    280.30 o
  15  13   9      849.54      708.80    294.11 o
  16  13   9     4015.28     3751.60    339.05 o
  17  13   9     1545.87     2364.45    344.81 o
   0  14   9      464.72      213.37    372.14 o
   1  14   9     4966.96     5034.74    325.89 o
   2  14   9     1421.23     1257.54    243.57 o
   3  14   9     2834.37     3152.42    426.04 o
   4  14   9     1065.87      931.37    247.32 o
   5  14   9     3117.09     3648.30    257.79 o
   6  14   9      300.09      561.73    232.29 o
   7  14   9     9938.23    10219.54    385.88 o
   8  14   9      657.53     1026.36    265.36 o
   9  14   9      583.13      592.27    261.12 o
  10  14   9       66.51        0.00    264.90 o
  11  14   9      490.04      717.30    282.56 o
  12  14   9     1332.79      816.78    307.67 o
  13  14   9       11.23        0.00    317.28 o
  14  14   9     1124.98      885.02    335.16 o
   1  15   9     2640.16     3051.40    319.14 o
   2  15   9        7.22      259.19    288.47 o
   3  15   9      895.62      736.41    258.33 o
   4  15   9     1404.76     1414.81    273.95 o
   5  15   9     1856.86     2012.06    311.94 o
   6  15   9      919.06      613.90    250.73 o
   7  15   9      119.15      556.10    279.87 o
   8  15   9      917.75      559.50    273.88 o
   9  15   9     1233.90     1384.38    287.46 o
  10  15   9        0.44      606.14    312.34 o
  11  15   9      306.28      441.40    328.26 o
  12  15   9     1384.41     1161.93    345.24 o
   0  16   9     1309.65     1410.27    460.05 o
   1  16   9      115.21      282.23    315.53 o
   2  16   9       15.39        0.00    307.44 o
   3  16   9    11977.73    11014.23    478.41 o
   4  16   9      833.20        0.00    280.71 o
   5  16   9     1248.63     1080.59    293.73 o
   6  16   9     1595.05     1233.46    302.29 o
   7  16   9      920.86      994.32    275.33 o
   8  16   9      894.07      435.20    310.91 o
   0   0  10   105841.52   101237.98   4567.87 o
   1   0  10    61624.58    58323.25   2206.63 o
   2   0  10    11458.51    11483.18    588.24 o
   3   0  10    39707.50    41778.53   1274.92 o
   4   0  10   362203.22   374782.22   8911.51 o
   5   0  10   250170.64   242907.92   6705.46 o
   6   0  10    33685.59    32953.06   1110.78 o
   7   0  10    95661.34    93289.20   2928.46 o
   8   0  10     7607.81     8013.96    313.31 o
   9   0  10    71892.94    71688.95   1818.96 o
  10   0  10     6389.03     6546.36    316.68 o
  11   0  10     7394.77     8254.41    343.68 o
  12   0  10      758.59      940.53    176.61 o
  13   0  10       55.32      368.38    202.35 o
  14   0  10     3670.20     3878.77    260.20 o
  15   0  10     3631.97     4775.83    266.25 o
  16   0  10    41083.27    39830.15   1047.40 o
  17   0  10    12855.64    13033.56    423.82 o
  18   0  10    22050.17    22203.90    674.90 o
  19   0  10       99.70        0.00    224.92 o
  20   0  10     3588.17     3359.35    299.41 o
  21   0  10      144.32       31.46    264.65 o
  22   0  10      297.70      314.49    282.32 o
  23   0  10     1117.25     1173.96    315.49 o
  24   0  10    17351.21    17954.04    652.07 o
  25   0  10      123.19      269.09    451.19 o
  26   0  10     8780.67     8212.17    643.56 o
   1   1  10     5884.83     5317.82    209.22 o
   2   1  10   103515.81    99211.07   2263.94 o
   3   1  10    25231.27    25783.99    584.10 o
   4   1  10    21247.61    22138.39    434.50 o
   5   1  10    61647.73    61577.61   1206.07 o
   6   1  10    29132.88    29563.47    650.82 o
   7   1  10    52845.78    51064.42   1170.35 o
   8   1  10    15560.30    15239.03    321.74 o
   9   1  10    41608.62    39271.08    709.95 o
  10   1  10    20559.51    19597.41    464.47 o
  11   1  10     1076.03     1470.31    171.65 o
  12   1  10     3150.56     3268.94    169.66 o
  13   1  10     1319.03     1616.69    117.67 o
  14   1  10    48861.10    48121.54    879.68 o
  15   1  10    11869.50    11717.92    304.24 o
  16   1  10      966.60     1040.09    156.19 o
  17   1  10     3370.79     3013.02    159.60 o
  18   1  10    11565.59    11062.42    299.25 o
  19   1  10     7161.83     7295.41    263.65 o
  20   1  10      870.20     1038.36    186.24 o
  21   1  10     1608.68     1392.31    218.84 o
  22   1  10     5680.08     5683.78    264.46 o
  23   1  10     1085.82      846.30    221.65 o
  24   1  10      137.65      403.09    236.60 o
  25   1  10      919.60     1055.36    271.49 o
  26   1  10     7396.37     6586.83    385.62 o
   0   2  10     2406.30     2259.31    243.10 o
   1   2  10     2026.26     2849.13    164.60 o
   2   2  10     2896.14     3158.20    141.09 o
   3   2  10     2522.08     2819.08    136.83 o
   4   2  10    51758.54    50782.56    971.98 o
   5   2  10    28094.20    27877.26    646.15 o
   6   2  10    83441.19    85705.99   1739.08 o
   7   2  10     1193.85     1435.98    137.99 o
   8   2  10     4307.21     4379.17    151.40 o
   9   2  10     7393.09     7401.16    204.64 o
  10   2  10     2814.15     2822.00    159.88 o
  11   2  10     1036.97     1247.29    133.44 o
  12   2  10      186.74      163.70    113.67 o
  13   2  10      561.03      461.89    113.78 o
  14   2  10    33823.39    33847.61    631.62 o
  15   2  10     8074.17     8623.58    269.27 o
  16   2  10    16692.95    17088.36    400.79 o
  17   2  10     6646.70     6983.68    226.97 o
  18   2  10      299.79        0.00    157.07 o
  19   2  10     3156.04     3296.43    201.95 o
  20   2  10     1136.65     1274.84    190.27 o
  21   2  10     7641.73     6808.44    263.62 o
  22   2  10      186.00        0.00    202.24 o
  23   2  10      762.57      590.52    252.71 o
  24   2  10     8894.44     8690.25    442.18 o
  25   2  10     2781.49     3758.79    321.05 o
  26   2  10    11727.14    10917.68    436.33 o
   1   3  10    49004.36    48000.85    957.66 o
   2   3  10      747.39     1048.69    121.90 o
   3   3  10    15848.25    16294.98    319.61 o
   4   3  10      540.26      522.20    105.90 o
   5   3  10    38274.20    37019.68    779.94 o
   6   3  10       68.08        5.09    127.70 o
   7   3  10    11944.45    12438.44    364.43 o
   8   3  10    48774.68    46286.18    803.68 o
   9   3  10     3605.78     3238.00    144.79 o
  10   3  10     6946.67     7612.65    234.75 o
  11   3  10    11948.27    11376.39    267.55 o
  12   3  10    44225.09    44644.56    702.60 o
  13   3  10    21333.01    21307.90    436.79 o
  14   3  10     7861.54     7818.27    231.71 o
  15   3  10     5784.05     6168.21    201.24 o
  16   3  10     7840.27     7834.09    235.06 o
  17   3  10    33825.71    34064.89    675.62 o
  18   3  10    14391.36    14688.96    372.35 o
  19   3  10     9040.22     8997.75    282.96 o
  20   3  10      341.28      254.77    179.45 o
  21   3  10     2740.14     2686.43    215.12 o
  22   3  10      855.92      921.79    216.31 o
  23   3  10    22741.21    22877.70    531.20 o
  24   3  10    11251.32    10923.72    386.76 o
  25   3  10      126.00        0.00    270.17 o
  26   3  10       22.29        0.00    284.31 o
   0   4  10    15415.00    14243.27    423.67 o
   1   4  10      201.95      283.73     75.97 o
   2   4  10     2118.75     2515.92    118.31 o
   3   4  10    64999.99    68185.02   1183.70 o
   4   4  10    19374.93    22122.48    457.63 o
   5   4  10    13827.91    13881.62    350.88 o
   6   4  10    30757.95    28707.19    609.51 o
   7   4  10    16425.21    16859.47    439.71 o
   8   4  10     1656.55     2174.23    119.41 o
   9   4  10     7403.94     7206.32    198.65 o
  10   4  10    49416.61    49113.41    835.55 o
  11   4  10     4083.29     4666.43    149.74 o
  12   4  10     1362.88     1635.68    130.71 o
  13   4  10     4463.34     4488.68    175.18 o
  14   4  10    97525.76    95888.52   1532.89 o
  15   4  10    26742.27    27533.99    503.02 o
  16   4  10    10040.80    10356.07    271.84 o
  17   4  10       42.21      173.69    156.52 o
  18   4  10     3339.84     3290.59    229.45 o
  19   4  10     7621.71     7612.02    276.34 o
  20   4  10      699.54      575.91    209.76 o
  21   4  10    10567.01    10734.50    335.64 o
  22   4  10      117.45      348.19    214.76 o
  23   4  10       35.91        0.00    223.38 o
  24   4  10     1645.20     1660.33    287.62 o
  25   4  10    14593.49    14745.34    495.42 o
   1   5  10    31185.41    29417.43    468.68 o
   2   5  10      750.04      781.37     98.50 o
   3   5  10     2309.44     2597.84    121.20 o
   4   5  10     6135.03     6629.75    179.83 o
   5   5  10    43735.85    42355.22    743.46 o
   6   5  10      196.82        0.00    108.23 o
   7   5  10     1367.82     1202.63    102.87 o
   8   5  10    11445.94    11228.72    238.41 o
   9   5  10       78.89      121.24    103.82 o
  10   5  10     6300.29     6472.27    230.56 o
  11   5  10       97.89      290.07    123.95 o
  12   5  10     4602.33     4927.51    175.06 o
  13   5  10     9934.41    10163.65    268.89 o
  14   5  10     3067.19     2813.28    162.30 o
  15   5  10     7527.01     8177.57    252.60 o
  16   5  10     9187.42     9338.41    256.41 o
  17   5  10     1028.70     1472.85    173.63 o
  18   5  10     4915.07     4848.61    220.38 o
  19   5  10      421.07       24.00    182.38 o
  20   5  10      774.39      751.43    201.48 o
  21   5  10     2336.06     2803.31    240.61 o
  22   5  10     2781.14     3378.13    255.05 o
  23   5  10     8629.10     8459.46    546.78 o
  24   5  10     6020.31     6253.46    435.94 o
  25   5  10     3481.00     3622.84    359.85 o
   0   6  10    25334.14    25522.53    599.04 o
   1   6  10    12659.32    13434.27    258.77 o
   2   6  10     4554.69     4567.89    136.37 o
   3   6  10     9477.73     9191.24    203.13 o
   4   6  10     3911.79     3852.75    135.46 o
   5   6  10     6323.30     6206.69    161.27 o
   6   6  10     2534.55     2780.23    163.16 o
   7   6  10    14684.86    14308.08    264.78 o
   8   6  10     1312.35     1287.18     91.64 o
   9   6  10       98.73      391.24    100.36 o
  10   6  10     4873.78     5874.68    182.35 o
  11   6  10    23995.24    23652.16    432.87 o
  12   6  10      279.83      586.05    129.42 o
  13   6  10     2143.73     2063.09    152.25 o
  14   6  10     1963.83     2222.41    160.49 o
  15   6  10    11926.62    11654.56    289.59 o
  16   6  10     7437.92     7420.77    239.28 o
  17   6  10      951.49      975.81    174.17 o
  18   6  10      117.05        0.00    176.73 o
  19   6  10      106.34      249.18    188.41 o
  20   6  10     8141.31     8403.73    301.30 o
  21   6  10     1644.31     1688.35    239.52 o
  22   6  10        3.08        0.00    232.22 o
  23   6  10      695.59      733.17    286.46 o
  24   6  10       45.19      317.09    290.62 o
   1   7  10     2262.33     2582.96    141.68 o
   2   7  10    14585.99    13878.98    276.72 o
   3   7  10     2599.65     2842.89    126.10 o
   4   7  10     4812.58     4961.60    155.50 o
   5   7  10    15483.34    14314.50    278.27 o
   6   7  10     6789.35     6521.38    163.46 o
   7   7  10      542.60      289.88     91.45 o
   8   7  10     3983.14     3741.13    141.34 o
   9   7  10    23470.97    22987.61    428.09 o
  10   7  10     1304.23     1228.03    138.61 o
  11   7  10     3161.83     3017.35    164.58 o
  12   7  10     3045.37     2991.47    168.47 o
  13   7  10      192.03      201.54    146.75 o
  14   7  10    27933.71    28237.17    524.88 o
  15   7  10      785.48      662.18    165.89 o
  16   7  10     2023.08     1972.14    186.76 o
  17   7  10     7166.25     7011.67    274.09 o
  18   7  10       24.90      273.13    185.42 o
  19   7  10     2359.59     2521.98    221.68 o
  20   7  10        2.86        0.00    235.03 o
  21   7  10     2689.57     2604.65    285.20 o
  22   7  10     2944.05     3529.45    320.82 o
  23   7  10     2625.13     2648.28    314.96 o
   0   8  10    41379.18    41960.61    938.73 o
   1   8  10      649.15     1127.36    125.32 o
   2   8  10     2758.20     2986.90    147.29 o
   3   8  10     5274.46     6165.81    190.91 o
   4   8  10     4642.74     4886.15    169.70 o
   5   8  10    15643.24    15761.84    300.86 o
   6   8  10     7102.75     7294.77    168.94 o
   7   8  10    13794.85    13262.55    269.69 o
   8   8  10     1546.32     1349.72    151.39 o
   9   8  10      798.15      634.69    140.91 o
  10   8  10     2414.45     2466.90    208.84 o
  11   8  10      172.37       62.19    148.07 o
  12   8  10     7147.42     6866.28    232.51 o
  13   8  10      212.19       45.15    160.85 o
  14   8  10    35087.27    34864.77    628.65 o
  15   8  10     4283.09     4557.40    256.25 o
  16   8  10     1947.73     2153.80    199.66 o
  17   8  10      446.60      142.92    202.09 o
  18   8  10        1.21        0.00    205.34 o
  19   8  10     4767.56     4679.13    378.40 o
  20   8  10     1308.49     1294.12    325.73 o
  21   8  10     4039.52     4114.28    309.86 o
  22   8  10      705.31     1053.33    372.84 o
  23   8  10       60.32        0.00    293.14 o
   1   9  10     7655.03     7642.13    229.24 o
   2   9  10     2426.83     2654.68    164.42 o
   3   9  10       14.87      364.97    137.34 o
   4   9  10     1623.50     2043.24    151.02 o
   5   9  10    13198.29    13593.45    298.98 o
   6   9  10      127.96        0.00    123.78 o
   7   9  10     4321.88     4320.34    184.51 o
   8   9  10      858.03     1102.56    160.03 o
   9   9  10       20.94       52.29    156.33 o
  10   9  10     2882.74     3054.72    192.91 o
  11   9  10      771.60      428.31    171.24 o
  12   9  10        2.87       49.88    179.21 o
  13   9  10      221.83      509.96    191.64 o
  14   9  10      322.50      671.51    200.37 o
  15   9  10     2839.98     3105.87    241.96 o
  16   9  10     4789.84     4910.76    263.25 o
  17   9  10      881.59      975.18    228.72 o
  18   9  10      563.09       13.18    236.44 o
  19   9  10       86.87        0.00    276.45 o
  20   9  10     2118.00     1851.93    285.92 o
  21   9  10     4944.78     4824.64    346.03 o
  22   9  10      144.45        0.00    297.65 o
   0  10  10     1660.11     1575.96    253.00 o
   1  10  10    13215.62    13116.59    329.15 o
   2  10  10     1333.19     1493.10    176.70 o
   3  10  10     3172.01     3030.86    181.85 o
   4  10  10    21610.44    21309.50    454.12 o
   5  10  10     1441.63     1428.20    200.21 o
   6  10  10     2018.03     2254.79    162.79 o
   7  10  10     9091.92     9209.90    273.72 o
   8  10  10     3965.87     4000.87    209.51 o
   9  10  10      318.01      110.24    169.26 o
  10  10  10     1568.28     1486.00    194.79 o
  11  10  10    29083.55    28431.86    723.80 o
  12  10  10     3240.03     3292.89    233.42 o
  13  10  10       99.80        0.00    199.85 o
  14  10  10      338.35      186.33    207.19 o
  15  10  10     5543.20     5184.23    290.78 o
  16  10  10    22141.81    21909.31    534.21 o
  17  10  10     1810.86     2398.54    270.80 o
  18  10  10     4869.91     4525.18    321.49 o
  19  10  10       86.17        0.00    271.41 o
  20  10  10     1287.81     1815.52    309.22 o
  21  10  10     1097.58      457.06    304.70 o
   1  11  10      875.44      756.16    193.25 o
   2  11  10    15501.47    14881.64    405.76 o
   3  11  10     7809.18     7612.21    448.07 o
   4  11  10     4729.85     4479.40    247.60 o
   5  11  10     1993.67     1682.75    207.37 o
   6  11  10     7147.42     7088.95    252.36 o
   7  11  10      179.25        0.00    236.24 o
   8  11  10      223.52      121.90    187.37 o
   9  11  10    23830.41    23288.29    637.17 o
  10  11  10      992.44      613.69    206.06 o
  11  11  10     1385.45     1150.55    212.45 o
  12  11  10     1241.62     1541.36    263.70 o
  13  11  10     4877.62     4294.72    263.35 o
  14  11  10     9950.79     8808.46    401.48 o
  15  11  10      190.22      119.04    233.26 o
  16  11  10      107.92      132.79    312.87 o
  17  11  10      271.91      230.96    268.79 o
  18  11  10     5092.57     5106.96    336.01 o
  19  11  10      468.35      388.77    290.28 o
   0  12  10     6651.28     7023.26    454.30 o
   1  12  10     5356.10     5367.35    294.29 o
   2  12  10      297.91        0.00    221.09 o
   3  12  10      181.96        0.00    213.02 o
   4  12  10    16396.23    15195.33    521.26 o
   5  12  10     5220.93     4852.22    266.82 o
   6  12  10     8794.90     8694.76    301.69 o
   7  12  10     3566.85     3720.79    248.94 o
   8  12  10      505.93      397.91    224.47 o
   9  12  10      105.80        0.00    220.92 o
  10  12  10     1243.26      982.02    225.03 o
  11  12  10     2550.72     2722.57    250.35 o
  12  12  10       77.23      373.08    232.29 o
  13  12  10       64.82        0.00    230.28 o
  14  12  10      286.73     1000.75    252.70 o
  15  12  10      229.39      687.64    266.51 o
  16  12  10     8896.71     8700.34    385.01 o
  17  12  10      176.98      192.35    291.83 o
  18  12  10     3015.10     2428.97    324.35 o
   1  13  10       56.71        0.00    241.66 o
   2  13  10     7916.47     8282.16    728.57 o
   3  13  10     3720.61     3215.29    289.26 o
   4  13  10      524.91      980.85    258.96 o
   5  13  10     1587.63     1725.04    258.28 o
   6  13  10     1131.68      938.60    253.10 o
   7  13  10     8053.42     7463.47    344.78 o
   8  13  10     5344.64     5495.80    294.90 o
   9  13  10     2645.37     2501.99    327.26 o
  10  13  10     1462.19     1068.43    265.36 o
  11  13  10     1637.27     2169.04    280.66 o
  12  13  10     4706.27     4718.28    314.12 o
  13  13  10     5065.91     4422.71    318.04 o
  14  13  10     1042.05     1323.88    286.01 o
  15  13  10      279.65      162.00    292.33 o
  16  13  10      294.73        0.00    296.09 o
   0  14  10      263.29        0.00    393.34 o
   1  14  10       27.56        0.00    284.07 o
   2  14  10       11.24        0.00    266.61 o
   3  14  10       55.70        0.00    269.20 o
   4  14  10     1835.85     1674.29    294.27 o
   5  14  10     3841.52     3511.55    340.24 o
   6  14  10    13671.70    12837.32    453.52 o
   7  14  10     1365.94     1331.80    267.30 o
   8  14  10       33.10      106.56    256.56 o
   9  14  10     2833.43     2400.83    291.16 o
  10  14  10     3303.89     4167.95    318.96 o
  11  14  10     1228.64     1755.14    294.74 o
  12  14  10       33.15      278.21    303.92 o
  13  14  10      132.74      333.51    336.21 o
  14  14  10     8125.30     7910.58    421.73 o
   1  15  10      179.04       96.82    293.55 o
   2  15  10      132.78        0.00    287.26 o
   3  15  10       74.98      177.79    294.63 o
   4  15  10      439.06      497.44    301.14 o
   5  15  10       16.51        0.00    353.09 o
   6  15  10       34.85        0.00    281.55 o
   7  15  10     4101.36     3903.25    336.03 o
   8  15  10     4893.82     4837.77    404.16 o
   9  15  10     1321.39     1126.66    289.58 o
  10  15  10       11.42      263.03    301.96 o
  11  15  10     2214.44     1622.93    331.10 o
   0  16  10     1800.71     1829.65    475.92 o
   1  16  10      392.65      498.40    319.59 o
   2  16  10      137.30       58.88    319.60 o
   3  16  10      318.95      310.89    320.44 o
   4  16  10     2020.67     1985.56    342.81 o
   5  16  10     4147.17     4502.85    382.09 o
   6  16  10      561.85      543.14    361.48 o
   7  16  10      289.24      835.95    319.49 o
   1   1  11    55405.62    53304.31   1285.57 o
   2   1  11     4401.20     3639.91    307.62 o
   3   1  11    51131.71    53236.11   1083.97 o
   4   1  11    15525.31    15694.57    334.64 o
   5   1  11    10014.14    10291.30    282.03 o
   6   1  11     5364.40     6603.60    231.10 o
   7   1  11      374.39      492.61    142.63 o
   8   1  11     3499.52     3256.49    203.49 o
   9   1  11     7486.51     7561.72    253.30 o
  10   1  11      702.53      726.43    107.38 o
  11   1  11    19600.25    18741.65    464.08 o
  12   1  11    42966.11    41071.54    918.15 o
  13   1  11       96.12      160.24    222.54 o
  14   1  11      585.43      566.83    156.50 o
  15   1  11    10734.26    10471.20    312.92 o
  16   1  11     7862.41     8173.74    278.76 o
  17   1  11     8012.75     8178.48    284.67 o
  18   1  11     1726.51     1597.88    165.08 o
  19   1  11      952.76     1276.95    173.78 o
  20   1  11      463.87      375.37    180.81 o
  21   1  11      123.61      233.21    190.20 o
  22   1  11      532.21      892.43    211.49 o
  23   1  11        5.08        0.00    243.23 o
  24   1  11     1801.12     1669.30    308.14 o
  25   1  11      284.27      174.84    272.13 o
  26   1  11      134.41        0.00    287.25 o
   0   2  11      285.50      127.61    211.46 o
   1   2  11   132679.73   127604.20   2668.94 o
   2   2  11    48638.77    49459.22   1075.53 o
   3   2  11    10851.46    11427.97    326.56 o
   4   2  11     1684.96     1693.96    107.97 o
   5   2  11     6060.68     7062.81    224.05 o
   6   2  11      297.34      189.99    127.95 o
   7   2  11     5688.28     6954.30    329.18 o
   8   2  11     5908.89     5772.89    245.34 o
   9   2  11     2136.66     1873.23    147.58 o
  10   2  11     1533.18     1773.35    124.10 o
  11   2  11    48721.02    46239.85    877.83 o
  12   2  11      757.60      863.47    156.82 o
  13   2  11    46794.63    46326.13    940.82 o
  14   2  11    38342.98    37979.13    753.60 o
  15   2  11     1111.81     1281.93    165.07 o
  16   2  11    19958.05    19245.86    479.40 o
  17   2  11     2060.57     2185.30    182.13 o
  18   2  11     2164.86     1923.06    175.85 o
  19   2  11      291.84      754.81    171.49 o
  20   2  11    24339.03    24160.46    526.22 o
  21   2  11       40.59      217.43    187.21 o
  22   2  11     6699.23     7109.60    336.65 o
  23   2  11      117.82        0.00    228.78 o
  24   2  11     2594.50     2564.34    272.36 o
  25   2  11      119.23      345.55    274.81 o
   1   3  11    66527.42    63296.95   1289.88 o
   2   3  11     2817.89     2296.03    146.57 o
   3   3  11    76255.73    76951.12   1234.83 o
   4   3  11    20488.99    20935.41    439.45 o
   5   3  11     8042.71     8191.99    242.95 o
   6   3  11    13569.01    13514.36    376.47 o
   7   3  11     2497.35     3035.44    195.93 o
   8   3  11      545.32      711.79    168.79 o
   9   3  11    10863.92    11141.13    300.62 o
  10   3  11     6594.65     7093.52    200.75 o
  11   3  11     1671.82     1602.33    156.67 o
  12   3  11    21598.42    22083.82    506.67 o
  13   3  11    19007.65    18812.64    412.37 o
  14   3  11        7.71      219.79    142.76 o
  15   3  11     9524.27     9955.43    288.22 o
  16   3  11    10543.09    10732.10    364.81 o
  17   3  11     2208.42     2403.59    174.89 o
  18   3  11     7105.90     6928.78    251.59 o
  19   3  11      215.74      294.09    179.93 o
  20   3  11      113.65      112.86    184.97 o
  21   3  11       12.39       80.61    191.63 o
  22   3  11     1464.91     1339.66    236.89 o
  23   3  11     4556.01     4129.01    282.03 o
  24   3  11     1315.81      473.52    255.38 o
  25   3  11       53.89        0.00    270.17 o
   0   4  11     6737.47     7020.72    287.34 o
   1   4  11    26362.34    26755.55    523.11 o
   2   4  11    11110.00    11481.62    239.27 o
   3   4  11      429.52      328.42    111.01 o
   4   4  11    25915.33    26751.17    539.61 o
   5   4  11     3158.01     3618.08    179.37 o
   6   4  11     2268.38     2328.73    164.93 o
   7   4  11      481.02      542.63    150.83 o
   8   4  11     5713.03     6447.22    253.62 o
   9   4  11    18840.99    17953.20    433.99 o
  10   4  11     4897.85     5109.98    165.54 o
  11   4  11    48836.25    48330.23    828.60 o
  12   4  11        3.49        0.00    127.17 o
  13   4  11      151.19      189.07    141.33 o
  14   4  11     1476.25     1672.53    173.82 o
  15   4  11     1080.80     1154.75    177.53 o
  16   4  11     1887.54     1922.55    159.19 o
  17   4  11     3757.21     4213.24    196.99 o
  18   4  11      600.22      501.58    172.62 o
  19   4  11    13978.06    13419.97    352.01 o
  20   4  11     2012.99     2537.64    212.39 o
  21   4  11    18152.75    18033.37    466.08 o
  22   4  11      446.17        0.00    231.82 o
  23   4  11     3293.85     3706.28    282.38 o
  24   4  11      873.49      552.03    266.37 o
  25   4  11     4484.11     3776.11    327.65 o
   1   5  11     2867.79     2698.40    106.96 o
   2   5  11     2171.16     2164.59    117.00 o
   3   5  11      752.35      884.77    104.11 o
   4   5  11       61.02      112.91     97.77 o
   5   5  11     5386.32     5411.21    171.54 o
   6   5  11     1253.79     1481.48    127.48 o
   7   5  11    17195.52    16642.27    357.02 o
   8   5  11    12325.20    12743.29    298.14 o
   9   5  11     3942.11     4151.42    142.72 o
  10   5  11      779.71      537.87    114.81 o
  11   5  11    48875.84    48272.24    847.28 o
  12   5  11    33462.96    33203.17    629.36 o
  13   5  11    48076.53    47194.81    839.69 o
  14   5  11     1767.26     2151.75    165.45 o
  15   5  11     7284.39     7343.43    223.48 o
  16   5  11     4200.74     4771.79    199.29 o
  17   5  11    31859.12    31131.23    574.08 o
  18   5  11      488.56      613.64    177.00 o
  19   5  11      171.50      320.56    187.16 o
  20   5  11      667.70      644.92    207.22 o
  21   5  11     4600.38     4566.50    276.24 o
  22   5  11      208.17       33.58    239.50 o
  23   5  11    24822.16    24129.37    605.62 o
  24   5  11     2016.28     1957.70    298.11 o
   0   6  11     3816.31     4993.42    208.01 o
   1   6  11     5309.91     5661.20    155.11 o
   2   6  11     4843.02     5330.31    150.64 o
   3   6  11    14588.86    14278.66    292.71 o
   4   6  11     1858.46     2279.22    140.30 o
   5   6  11     3808.91     4125.45    165.38 o
   6   6  11     1070.07      739.60    129.82 o
   7   6  11     6448.41     6359.68    212.48 o
   8   6  11     2479.71     2871.44    142.05 o
   9   6  11   101244.20   100253.58   1617.26 o
  10   6  11    10151.10    10027.85    273.83 o
  11   6  11    17589.40    18559.23    371.38 o
  12   6  11      715.33      745.81    132.37 o
  13   6  11    13703.79    14143.21    390.14 o
  14   6  11    12329.26    12662.91    375.92 o
  15   6  11    19160.14    18743.58    408.40 o
  16   6  11    13177.89    13018.57    318.71 o
  17   6  11     1050.89      915.82    182.77 o
  18   6  11     5382.27     5567.47    248.95 o
  19   6  11    20626.45    19888.09    480.31 o
  20   6  11     1340.30     1080.54    224.66 o
  21   6  11    29287.18    28550.42    663.26 o
  22   6  11    10302.32    10059.94    371.91 o
  23   6  11     2913.83     2764.60    297.81 o
  24   6  11     3051.03     2781.91    540.07 o
   1   7  11       89.72      150.51    106.20 o
   2   7  11      187.22       17.94    105.86 o
   3   7  11     8833.17     8134.62    198.23 o
   4   7  11    11026.47    11259.78    271.40 o
   5   7  11     6503.24     6733.97    183.04 o
   6   7  11     3339.38     3224.06    158.28 o
   7   7  11    37577.67    37227.06    681.53 o
   8   7  11      707.48      583.10    124.34 o
   9   7  11     4461.22     4817.48    177.72 o
  10   7  11     8638.20     8615.25    229.78 o
  11   7  11    21045.79    21208.45    429.33 o
  12   7  11     9939.95     9746.90    263.04 o
  13   7  11    12530.90    12627.58    322.49 o
  14   7  11     2913.48     2510.95    184.51 o
  15   7  11      262.73      103.80    169.59 o
  16   7  11     9422.60     9969.16    337.18 o
  17   7  11    22956.23    22415.64    494.85 o
  18   7  11     2896.27     2192.54    220.66 o
  19   7  11    12883.45    12832.25    379.28 o
  20   7  11       60.31      324.26    239.75 o
  21   7  11     9870.30     9448.93    365.81 o
  22   7  11      358.12      388.62    286.79 o
  23   7  11    11700.76    10942.20    550.15 o
   0   8  11    68419.58    66491.06   1421.95 o
   1   8  11    55189.80    55077.87    863.52 o
   2   8  11      526.98      441.97    125.34 o
   3   8  11     2010.50     1761.18    143.58 o
   4   8  11    26361.34    26876.65    489.74 o
   5   8  11    30818.85    31427.64    553.51 o
   6   8  11     7892.56     8006.54    243.38 o
   7   8  11     1889.51     2027.79    146.33 o
   8   8  11      727.32      844.31    136.67 o
   9   8  11    34301.89    33109.68    623.20 o
  10   8  11       61.01        0.00    149.57 o
  11   8  11     9015.84     8398.80    279.04 o
  12   8  11     5449.96     5229.48    221.56 o
  13   8  11     6525.69     6404.75    257.28 o
  14   8  11      143.49      169.05    178.52 o
  15   8  11    11919.21    11648.02    429.91 o
  16   8  11      785.99      574.85    199.43 o
  17   8  11     8294.20     8581.88    370.26 o
  18   8  11     1483.14     1008.37    223.63 o
  19   8  11    10910.55    10725.13    380.47 o
  20   8  11     1030.16      924.26    280.51 o
  21   8  11    10419.64     9992.79    419.44 o
  22   8  11     1555.87     1281.81    302.84 o
   1   9  11    30971.50    30706.10    597.07 o
   2   9  11    15058.31    15226.51    353.67 o
   3   9  11    61388.74    59420.11    953.17 o
   4   9  11      290.55       83.36    150.19 o
   5   9  11       18.57       76.46    153.49 o
   6   9  11     2108.88     2682.20    185.46 o
   7   9  11    27043.90    27210.65    570.30 o
   8   9  11     1987.97     1670.72    188.36 o
   9   9  11     6844.02     6833.19    243.97 o
  10   9  11     4833.11     5028.74    220.09 o
  11   9  11      516.99      994.62    181.48 o
  12   9  11     4410.63     4424.98    226.15 o
  13   9  11     3389.97     3151.21    214.97 o
  14   9  11     4731.47     4202.25    249.88 o
  15   9  11    16263.33    16262.76    464.24 o
  16   9  11       17.09      268.63    227.03 o
  17   9  11     1249.29      847.71    242.88 o
  18   9  11       15.24        0.00    232.29 o
  19   9  11    12755.25    12038.38    426.61 o
  20   9  11      786.47      539.99    287.02 o
  21   9  11     2394.51     2248.63    304.71 o
   0  10  11      292.71      804.45    259.12 o
   1  10  11    38043.90    37907.89    750.15 o
   2  10  11      746.63      526.36    175.27 o
   3  10  11     2757.64     2635.73    211.10 o
   4  10  11      508.10     1000.89    187.73 o
   5  10  11    17855.70    18964.61    535.79 o
   6  10  11      190.01      301.78    192.93 o
   7  10  11     3680.62     3729.16    216.74 o
   8  10  11     1471.01     1915.64    199.23 o
   9  10  11      975.94      551.98    180.62 o
  10  10  11     1095.61     1194.53    202.02 o
  11  10  11    14540.90    12867.31    440.92 o
  12  10  11     2219.89     2507.56    232.51 o
  13  10  11     5785.80     5442.19    265.79 o
  14  10  11     1617.23     1849.20    230.80 o
  15  10  11     2617.12     2832.36    251.98 o
  16  10  11     4029.13     4021.94    299.33 o
  17  10  11     6584.05     5886.88    313.36 o
  18  10  11      402.95        0.00    265.46 o
  19  10  11     2536.77     2290.43    302.80 o
  20  10  11      372.23      462.12    288.53 o
   1  11  11     9574.14     9536.07    328.60 o
   2  11  11     3551.15     4080.59    246.19 o
   3  11  11    16462.70    17083.91    724.75 o
   4  11  11     7258.63     6798.03    330.33 o
   5  11  11      562.85      241.33    231.47 o
   6  11  11     1435.33     1949.49    297.99 o
   7  11  11     5066.88     5247.37    257.62 o
   8  11  11     5172.08     5379.30    258.14 o
   9  11  11     6290.01     6071.81    268.78 o
  10  11  11     3104.64     2674.54    230.15 o
  11  11  11      601.26      737.08    212.05 o
  12  11  11      132.37      448.61    216.40 o
  13  11  11    10080.30     9294.74    338.12 o
  14  11  11     2892.61     2480.96    252.03 o
  15  11  11       36.79        0.00    233.73 o
  16  11  11      963.61      927.52    251.66 o
  17  11  11     3056.27     3150.28    308.57 o
  18  11  11     4298.31     5063.12    338.00 o
  19  11  11      113.06        0.00    299.54 o
   0  12  11    29944.13    29061.89   1443.40 o
   1  12  11        7.66        0.00    229.37 o
   2  12  11      283.37      315.04    235.34 o
   3  12  11     3927.94     3781.79    286.25 o
   4  12  11     6512.95     6544.07    375.24 o
   5  12  11     2622.76     2305.17    286.50 o
   6  12  11    13633.76    12601.10    456.38 o
   7  12  11      677.81      629.13    316.94 o
   8  12  11      238.34        0.00    233.24 o
   9  12  11      134.46        0.00    218.71 o
  10  12  11      578.74      413.25    217.80 o
  11  12  11     8638.22     8298.64    410.71 o
  12  12  11     3443.44     2924.24    263.08 o
  13  12  11     6992.75     6540.02    314.33 o
  14  12  11     1613.83     2054.76    266.05 o
  15  12  11     3352.08     3453.17    284.23 o
  16  12  11       37.93      461.33    316.81 o
  17  12  11      882.38     1270.33    333.45 o
   1  13  11       13.49      319.71    253.25 o
   2  13  11     8325.28     8072.77    362.84 o
   3  13  11      194.01      524.37    278.78 o
   4  13  11     1132.23     1266.76    290.14 o
   5  13  11      473.86      281.20    290.98 o
   6  13  11       51.37        5.97    291.46 o
   7  13  11       39.37      285.41    284.96 o
   8  13  11     2490.64     2205.98    276.33 o
   9  13  11     1487.19     1263.31    274.53 o
  10  13  11     3984.16     4220.02    315.78 o
  11  13  11     5749.87     6552.82    340.62 o
  12  13  11      731.96      728.28    267.24 o
  13  13  11     6579.72     6649.29    346.20 o
  14  13  11     1317.44     1726.68    345.44 o
  15  13  11     3953.00     4462.16    343.20 o
   0  14  11     1023.26     1793.36    415.70 o
   1  14  11      847.98      819.82    350.19 o
   2  14  11      222.71      188.87    279.76 o
   3  14  11     1793.87     1780.57    320.92 o
   4  14  11     2578.86     3196.49    374.96 o
   5  14  11     1723.48     1484.76    374.26 o
   6  14  11     2698.01     3477.66    363.47 o
   7  14  11      573.97      785.34    335.17 o
   8  14  11      319.71      797.79    293.06 o
   9  14  11      550.99     1096.61    303.07 o
  10  14  11      200.49      206.83    266.45 o
  11  14  11       72.57      150.35    276.59 o
  12  14  11     5906.24     5880.19    352.66 o
  13  14  11     4586.86     4622.28    366.12 o
   1  15  11       32.98        0.00    325.10 o
   2  15  11      752.27      332.40    302.18 o
   3  15  11        2.38      265.81    323.16 o
   4  15  11      392.69      901.80    332.41 o
   5  15  11       20.29        0.00    342.32 o
   6  15  11        5.21        0.00    342.62 o
   7  15  11      302.97      672.40    364.26 o
   8  15  11     1153.13     1235.07    367.18 o
   9  15  11       30.96        7.51    309.05 o
  10  15  11      529.33      654.11    325.64 o
   0  16  11     3040.01     3589.82    648.70 o
   1  16  11        7.09        0.00    319.00 o
   2  16  11     1440.96     1170.56    338.96 o
   3  16  11      583.41      296.31    391.10 o
   4  16  11     5756.47     5121.54    458.24 o
   5  16  11     1035.81     1526.43    372.15 o
   0   0  12    45606.41    44795.48   2157.90 o
   1   0  12    77059.97    77926.05   2931.09 o
   2   0  12     5743.17     6436.03    462.49 o
   3   0  12    62296.11    60372.63   1977.41 o
   4   0  12       36.03      316.39    167.15 o
   5   0  12    69395.49    64357.59   1733.93 o
   6   0  12    62335.55    63325.38   1711.36 o
   7   0  12    17563.88    16877.16    684.82 o
   8   0  12    23930.41    25677.67    939.76 o
   9   0  12     1989.81     1806.87    329.33 o
  10   0  12     1990.38     2254.02    287.08 o
  11   0  12      160.54      237.31    149.44 o
  12   0  12    13557.38    13110.82    432.81 o
  13   0  12    24345.52    24238.33    908.60 o
  14   0  12     1582.75     1746.58    298.07 o
  15   0  12    22516.93    22660.74    773.81 o
  16   0  12    23726.71    24317.13    781.24 o
  17   0  12    62479.70    63623.73   1716.37 o
  18   0  12     4766.41     4873.45    353.35 o
  19   0  12     1826.78     1890.63    272.18 o
  20   0  12    44749.66    42688.12   1347.66 o
  21   0  12      111.62        0.00    280.61 o
  22   0  12     1051.00     1396.26    325.55 o
  23   0  12    10795.40    10595.87    522.20 o
  24   0  12    13511.95    12917.68    594.29 o
  25   0  12     1088.30      344.16    403.43 o
   1   1  12    89234.31    89068.51   2211.49 o
   2   1  12    12665.00    13369.74    489.53 o
   3   1  12   123618.05   119164.40   2590.45 o
   4   1  12    20836.39    22300.03    462.61 o
   5   1  12       21.50      131.17    120.09 o
   6   1  12    52273.18    50050.07   1003.54 o
   7   1  12    49954.45    47676.80   1066.23 o
   8   1  12     8484.58     8847.28    331.72 o
   9   1  12    19156.03    18379.95    527.63 o
  10   1  12    21715.59    21793.57    532.38 o
  11   1  12     2003.14     2297.64    135.48 o
  12   1  12      806.99      608.68    132.06 o
  13   1  12     7961.82     8489.28    318.32 o
  14   1  12     1179.83      538.75    190.33 o
  15   1  12     9811.65    10200.08    307.64 o
  16   1  12     2655.94     2596.30    205.95 o
  17   1  12     9921.05    10556.72    335.46 o
  18   1  12    43063.53    40997.14    842.41 o
  19   1  12    31451.51    31081.90    665.26 o
  20   1  12     1590.83     1322.50    224.07 o
  21   1  12     4601.29     4979.52    342.22 o
  22   1  12     9784.91     9841.21    345.58 o
  23   1  12     5084.09     5526.96    297.85 o
  24   1  12      140.03       76.64    246.86 o
  25   1  12     1172.47      251.90    293.67 o
   0   2  12     1154.36      661.79    245.24 o
   1   2  12     5971.79     6190.58    245.66 o
   2   2  12     1008.99     1429.49    147.12 o
   3   2  12     8689.92     9186.11    285.81 o
   4   2  12    17918.07    17841.18    354.79 o
   5   2  12    63198.01    61516.19   1177.03 o
   6   2  12    41053.57    40926.03    883.55 o
   7   2  12    16544.13    16217.12    431.65 o
   8   2  12      184.34       57.23    160.34 o
   9   2  12     6286.70     6221.74    288.76 o
  10   2  12     6150.05     6366.69    254.37 o
  11   2  12     5784.89     5942.55    198.55 o
  12   2  12      933.75     1001.00    164.93 o
  13   2  12    14336.03    14389.77    388.96 o
  14   2  12     2482.19     2616.14    203.15 o
  15   2  12    40244.82    39729.11    792.49 o
  16   2  12    10839.34    11473.46    340.48 o
  17   2  12     6404.53     6421.41    307.22 o
  18   2  12      772.60      487.42    165.95 o
  19   2  12     3381.85     3283.31    215.97 o
  20   2  12     5673.07     5525.81    260.18 o
  21   2  12     3911.99     4159.35    262.10 o
  22   2  12        9.48        0.00    211.95 o
  23   2  12     1726.04     1390.32    251.76 o
  24   2  12     2826.96     2571.26    288.58 o
  25   2  12    14203.90    12456.88    456.07 o
   1   3  12    23023.83    23679.18    552.41 o
   2   3  12      961.53      779.52    138.48 o
   3   3  12     3667.05     3326.80    140.22 o
   4   3  12     3079.96     3028.25    150.52 o
   5   3  12     2459.25     2784.03    160.68 o
   6   3  12     3180.76     2932.82    178.31 o
   7   3  12     8919.91     9365.51    375.45 o
   8   3  12    18190.37    18783.41    520.23 o
   9   3  12     6318.33     5727.04    297.93 o
  10   3  12    15277.72    15152.17    427.72 o
  11   3  12    43789.18    43102.86    774.58 o
  12   3  12     9714.49     9921.46    275.90 o
  13   3  12    24884.02    25937.44    550.91 o
  14   3  12     9054.32     9933.51    274.12 o
  15   3  12    11051.87    11187.53    305.13 o
  16   3  12     8484.48     8176.93    273.22 o
  17   3  12    18432.12    17682.52    479.99 o
  18   3  12      189.22       33.83    227.63 o
  19   3  12      728.00      764.06    246.62 o
  20   3  12       14.10        0.00    202.01 o
  21   3  12      151.45        0.00    206.18 o
  22   3  12      439.74      423.44    230.17 o
  23   3  12     7814.37     8402.38    356.17 o
  24   3  12      105.83      306.29    257.33 o
  25   3  12     4923.81     5111.10    342.86 o
   0   4  12    84344.02    86555.27   2371.52 o
   1   4  12     9086.51     9110.46    284.25 o
   2   4  12     1553.43     1887.31    114.60 o
   3   4  12     2490.61     2911.43    141.47 o
   4   4  12    31067.72    30574.17    599.06 o
   5   4  12    16313.41    16416.41    392.42 o
   6   4  12       22.02      173.42    145.21 o
   7   4  12     2414.06     2795.03    203.40 o
   8   4  12    18775.54    18949.35    508.37 o
   9   4  12    32453.50    31252.40    740.44 o
  10   4  12     4348.47     4680.37    228.41 o
  11   4  12    25557.95    26041.60    510.97 o
  12   4  12     9408.63    10071.59    283.12 o
  13   4  12    58975.27    56534.63   1010.48 o
  14   4  12    26561.94    25921.38    539.68 o
  15   4  12    25002.33    25545.82    564.62 o
  16   4  12      436.83      327.04    163.63 o
  17   4  12     3480.48     3805.56    209.65 o
  18   4  12      704.66      614.61    179.88 o
  19   4  12     9004.68     9166.37    299.43 o
  20   4  12    13750.95    13843.19    416.49 o
  21   4  12     9740.00    10594.59    346.07 o
  22   4  12     1595.78     1566.40    249.40 o
  23   4  12      817.54      499.37    250.83 o
  24   4  12      455.13      402.39    261.03 o
   1   5  12        4.53       44.40     89.19 o
   2   5  12    10050.24    10220.52    236.99 o
   3   5  12     1246.16     1312.96    111.27 o
   4   5  12     5477.21     5744.75    183.27 o
   5   5  12      311.77      409.76    132.59 o
   6   5  12    10315.64    10751.62    290.68 o
   7   5  12     3196.73     3878.67    190.00 o
   8   5  12     4999.27     5210.21    228.16 o
   9   5  12     2160.52     2528.66    181.57 o
  10   5  12    36966.39    36534.80    743.11 o
  11   5  12    13079.90    13118.22    321.87 o
  12   5  12    22819.94    23822.45    506.48 o
  13   5  12    12158.41    12737.45    339.69 o
  14   5  12    10400.00    10049.58    294.50 o
  15   5  12     1502.04     1715.94    184.63 o
  16   5  12    18279.56    18155.94    466.37 o
  17   5  12     4966.89     4718.11    221.93 o
  18   5  12     3340.15     2769.32    215.19 o
  19   5  12        6.58        0.00    195.93 o
  20   5  12       13.96        0.00    208.59 o
  21   5  12      595.58      908.65    229.33 o
  22   5  12      990.98      903.44    255.35 o
  23   5  12     4479.29     4352.25    294.37 o
  24   5  12     2023.87     1939.25    286.44 o
   0   6  12    41149.86    42085.80    927.47 o
   1   6  12    17972.18    16905.00    309.09 o
   2   6  12    14142.32    14287.07    287.09 o
   3   6  12     1403.42     1869.66    140.63 o
   4   6  12     3324.33     3042.63    152.51 o
   5   6  12      512.23      673.20    138.42 o
   6   6  12    10225.61    10906.01    293.65 o
   7   6  12       25.61      231.99    147.62 o
   8   6  12     6236.63     6069.92    260.19 o
   9   6  12      100.63      399.56    169.32 o
  10   6  12      970.57     1387.69    170.17 o
  11   6  12     2987.30     3339.06    195.01 o
  12   6  12     6487.89     6509.04    229.32 o
  13   6  12    11321.04    11558.46    320.12 o
  14   6  12    11896.81    12334.24    313.92 o
  15   6  12     2243.16     2071.11    183.03 o
  16   6  12       37.42        4.22    173.21 o
  17   6  12      466.85      190.52    182.84 o
  18   6  12     1587.46     1533.95    209.38 o
  19   6  12      132.56      372.94    211.13 o
  20   6  12     3120.10     2984.23    249.25 o
  21   6  12     1236.87     1346.91    252.22 o
  22   6  12     1530.67     1410.73    266.16 o
  23   6  12       42.05      235.28    263.56 o
   1   7  12    51659.85    53179.37    878.91 o
   2   7  12    12050.42    12337.29    283.54 o
   3   7  12    37082.54    36518.06    636.00 o
   4   7  12     3235.42     3571.28    171.09 o
   5   7  12     3885.68     4041.23    176.05 o
   6   7  12     1165.60      994.30    140.46 o
   7   7  12     2220.74     2263.50    156.36 o
   8   7  12     4402.32     4602.00    196.64 o
   9   7  12        6.78        0.00    148.28 o
  10   7  12     2217.73     2215.37    217.47 o
  11   7  12    12989.52    13188.05    322.66 o
  12   7  12     1392.40     1555.12    165.90 o
  13   7  12      454.47      414.02    163.82 o
  14   7  12       55.87        0.00    164.36 o
  15   7  12    18308.86    18278.78    422.68 o
  16   7  12       23.59        0.00    182.73 o
  17   7  12     2589.59     3013.15    226.86 o
  18   7  12      717.50      886.68    213.45 o
  19   7  12     6030.58     5473.90    279.79 o
  20   7  12      522.63      222.71    233.42 o
  21   7  12     2139.75     2167.85    273.76 o
  22   7  12     1330.47      702.78    270.95 o
  23   7  12       12.59       82.48    309.49 o
   0   8  12     8032.31     8076.96    308.12 o
   1   8  12    37630.20    37915.70    652.16 o
   2   8  12      106.29      217.20    139.40 o
   3   8  12      641.95      663.22    165.00 o
   4   8  12     2752.92     3014.04    173.78 o
   5   8  12      841.00     1013.35    156.54 o
   6   8  12       22.38        0.00    145.76 o
   7   8  12     2460.57     2467.66    182.13 o
   8   8  12     4402.73     5066.99    224.91 o
   9   8  12       78.54      181.35    174.99 o
  10   8  12      137.54      141.05    162.10 o
  11   8  12       36.35       84.60    157.52 o
  12   8  12      966.51      890.49    174.25 o
  13   8  12    28644.17    29362.48    705.14 o
  14   8  12      880.43      967.71    228.32 o
  15   8  12     8264.87     8721.26    336.30 o
  16   8  12      997.35     1053.50    210.21 o
  17   8  12      613.32      770.06    217.88 o
  18   8  12       68.20        0.00    219.12 o
  19   8  12      148.13      351.04    236.71 o
  20   8  12     7657.34     7871.19    516.35 o
  21   8  12       68.24        0.00    283.72 o
  22   8  12      161.92        0.00    297.89 o
   1   9  12     1281.77     1236.91    167.54 o
   2   9  12     4302.37     4607.55    214.18 o
   3   9  12      533.09      573.10    162.26 o
   4   9  12     3446.68     3659.66    206.44 o
   5   9  12     2393.05     2211.86    187.11 o
   6   9  12     6073.30     6346.47    242.34 o
   7   9  12     1422.95     1621.95    194.82 o
   8   9  12      585.06      794.13    205.62 o
   9   9  12      590.27      678.60    191.82 o
  10   9  12    17178.74    17494.09    448.47 o
  11   9  12     2401.09     2319.96    254.00 o
  12   9  12    11516.67    11602.95    323.23 o
  13   9  12     2333.53     2022.13    207.43 o
  14   9  12     4859.92     5018.88    250.68 o
  15   9  12       66.07      525.42    219.93 o
  16   9  12     6745.02     6161.29    290.15 o
  17   9  12      576.19     1008.02    247.87 o
  18   9  12      730.34      876.73    254.56 o
  19   9  12      687.55      466.35    276.70 o
  20   9  12        4.35        0.00    271.30 o
  21   9  12       78.91      544.62    289.67 o
   0  10  12    32372.53    33392.99    992.48 o
   1  10  12     2677.76     2503.14    242.69 o
   2  10  12    14786.64    14617.03    447.01 o
   3  10  12    17374.62    17367.26    639.64 o
   4  10  12     4558.39     4698.08    245.86 o
   5  10  12    12837.26    13589.67    453.39 o
   6  10  12     8158.90     8112.14    338.21 o
   7  10  12     6076.69     6398.03    290.11 o
   8  10  12     5838.43     6130.01    273.25 o
   9  10  12     7521.81     7113.81    298.95 o
  10  10  12     1248.79      947.15    207.78 o
  11  10  12      965.33     1075.64    208.04 o
  12  10  12     6200.08     6694.71    327.60 o
  13  10  12     1503.35     1111.30    227.80 o
  14  10  12    10790.40    10518.36    365.39 o
  15  10  12      126.31        0.00    234.15 o
  16  10  12       15.99       68.66    232.67 o
  17  10  12     7417.18     7373.58    331.92 o
  18  10  12     1629.74     1648.31    279.80 o
  19  10  12     1498.36     1115.61    290.12 o
  20  10  12     2877.68     2594.32    325.58 o
   1  11  12    30302.74    30633.89    707.94 o
   2  11  12    13895.58    14424.74    753.03 o
   3  11  12    25699.29    25309.73    893.24 o
   4  11  12     6342.50     6794.34    417.02 o
   5  11  12     1531.09     1772.72    259.11 o
   6  11  12      293.58      497.65    250.32 o
   7  11  12     3042.34     2961.32    283.94 o
   8  11  12      541.22      703.77    233.59 o
   9  11  12      551.80      993.41    244.27 o
  10  11  12      838.13      823.62    219.82 o
  11  11  12     8581.61     8724.97    375.87 o
  12  11  12     1944.60     1647.51    230.80 o
  13  11  12     1822.38     2033.92    242.30 o
  14  11  12       35.86      160.40    232.37 o
  15  11  12     8870.88     8544.58    366.67 o
  16  11  12     4496.01     5090.69    302.26 o
  17  11  12      130.87      234.49    271.03 o
  18  11  12      490.34      369.56    290.24 o
   0  12  12     2619.50     2521.19    445.69 o
   1  12  12     9913.90     9888.46    405.59 o
   2  12  12       65.83       42.01    268.78 o
   3  12  12    13837.55    13419.35    468.30 o
   4  12  12      679.04      527.02    266.40 o
   5  12  12    18217.10    16417.64    561.56 o
   6  12  12       64.95      170.41    269.91 o
   7  12  12     3444.32     4400.56    388.89 o
   8  12  12       16.50        0.00    271.84 o
   9  12  12       69.67      180.83    281.58 o
  10  12  12      393.53      900.15    313.47 o
  11  12  12      337.51      538.37    284.89 o
  12  12  12      265.19      213.23    276.16 o
  13  12  12      159.63      672.90    262.59 o
  14  12  12     4687.52     5265.75    405.83 o
  15  12  12     2355.60     2249.80    275.68 o
  16  12  12     4722.72     4802.82    327.36 o
  17  12  12     7587.92     6849.08    371.87 o
   1  13  12        0.20       59.30    280.41 o
   2  13  12      478.35      333.56    292.52 o
   3  13  12     2883.58     3834.91    466.96 o
   4  13  12     2469.60     1972.13    356.72 o
   5  13  12     1627.95     1810.73    321.11 o
   6  13  12     4492.33     4091.87    369.30 o
   7  13  12     2131.79     2083.83    317.74 o
   8  13  12     1549.28     1700.26    316.84 o
   9  13  12     1899.61     1460.70    319.75 o
  10  13  12     2766.75     2422.93    296.58 o
  11  13  12      357.54      868.85    286.11 o
  12  13  12      803.58      304.87    282.08 o
  13  13  12     2718.53     2567.17    316.73 o
  14  13  12      327.91      504.09    279.94 o
  15  13  12      282.01        0.00    297.87 o
   0  14  12     6337.57     6152.14    708.06 o
   1  14  12      351.36      499.89    309.58 o
   2  14  12     5286.21     5580.47    375.69 o
   3  14  12      413.04      435.97    323.44 o
   4  14  12      344.21      314.54    326.12 o
   5  14  12     3688.14     3112.99    368.60 o
   6  14  12    15440.35    14828.52    572.66 o
   7  14  12     2326.56     1922.69    357.41 o
   8  14  12     1134.80     1545.84    355.20 o
   9  14  12     5290.89     6328.62    502.10 o
  10  14  12     3725.67     2876.89    385.01 o
  11  14  12     2470.17     2494.00    332.23 o
  12  14  12     1469.59     1402.25    321.37 o
   1  15  12      901.85      423.15    395.63 o
   2  15  12      192.55      169.55    329.61 o
   3  15  12      256.94      340.37    353.63 o
   4  15  12    11192.12    10109.66    548.51 o
   5  15  12      406.03       67.99    352.71 o
   6  15  12     1283.39     1064.99    367.81 o
   7  15  12     4511.80     5233.14    430.89 o
   8  15  12     6196.71     4960.67    430.33 o
   9  15  12     3131.64     2714.50    404.06 o
   0  16  12      379.97      311.32    481.26 o
   1  16  12      113.28        0.00    357.32 o
   2  16  12      741.41      699.52    368.26 o
   1   1  13    11946.38    13237.47    462.23 o
   2   1  13    20280.78    19176.29    596.53 o
   3   1  13    26998.42    24349.95    641.77 o
   4   1  13    23440.66    23714.24    578.14 o
   5   1  13    11058.49     9831.38    274.16 o
   6   1  13      159.30        0.00    138.31 o
   7   1  13     7354.44     7002.71    262.57 o
   8   1  13    19293.37    19358.84    526.84 o
   9   1  13     6863.78     6929.36    289.63 o
  10   1  13     9203.70     9343.67    355.81 o
  11   1  13     3552.82     4217.36    373.68 o
  12   1  13      267.57        0.00    230.95 o
  13   1  13     2109.67     1841.39    199.06 o
  14   1  13    13686.96    13159.42    593.59 o
  15   1  13     9528.39     9662.49    378.35 o
  16   1  13     2150.34     1873.90    197.20 o
  17   1  13     4002.13     4285.57    252.00 o
  18   1  13     2466.11     2702.85    237.09 o
  19   1  13      460.77      232.79    192.44 o
  20   1  13        2.06        0.00    186.18 o
  21   1  13      117.16      300.22    205.62 o
  22   1  13     4312.92     4279.85    267.31 o
  23   1  13     3135.84     3033.09    265.42 o
  24   1  13     2571.26     2159.02    323.69 o
  25   1  13     1816.41     1801.96    282.07 o
   0   2  13   268768.31   262503.63   8534.36 o
   1   2  13    22710.18    21130.46    611.57 o
   2   2  13    18082.97    17348.32    479.97 o
   3   2  13      348.06      353.38    137.52 o
   4   2  13    50597.55    48741.71    872.36 o
   5   2  13    16140.99    15603.09    381.18 o
   6   2  13   108854.06   106441.77   2156.24 o
   7   2  13    21776.65    22315.60    551.40 o
   8   2  13     1438.42     1275.81    187.27 o
   9   2  13      311.19      419.81    182.41 o
  10   2  13       67.03      379.19    208.99 o
  11   2  13      167.13        0.00    214.15 o
  12   2  13    22700.42    21880.00    568.08 o
  13   2  13    23883.64    23335.72    609.19 o
  14   2  13     9397.83     9254.81    352.25 o
  15   2  13    24666.06    23729.64    592.06 o
  16   2  13     5531.91     5288.05    255.52 o
  17   2  13      930.53     1343.72    218.20 o
  18   2  13     8573.05     8062.17    341.46 o
  19   2  13     7282.91     6788.04    269.93 o
  20   2  13     3072.42     3152.29    227.30 o
  21   2  13     1741.38     2084.82    242.57 o
  22   2  13     7226.06     7353.36    315.67 o
  23   2  13       68.87       75.58    255.72 o
  24   2  13      822.01      521.44    271.96 o
   1   3  13     2948.38     3323.80    202.03 o
   2   3  13    48945.18    47305.43   1050.69 o
   3   3  13    12863.81    11957.93    299.69 o
   4   3  13    19898.76    19287.04    411.65 o
   5   3  13     5916.99     6245.74    213.54 o
   6   3  13      192.88      210.46    141.99 o
   7   3  13    14483.10    13791.51    398.58 o
   8   3  13     1317.27     1961.80    220.21 o
   9   3  13     4762.58     4760.45    263.86 o
  10   3  13    11577.50    11723.19    403.05 o
  11   3  13     3685.82     4052.50    294.64 o
  12   3  13    25150.15    23948.38    638.90 o
  13   3  13     2374.64     2358.01    210.18 o
  14   3  13    32172.98    32647.83    728.00 o
  15   3  13     7476.47     7739.91    273.50 o
  16   3  13    15127.69    14413.98    400.53 o
  17   3  13      856.87     1364.06    213.46 o
  18   3  13     1899.93     1925.33    209.11 o
  19   3  13      557.61      467.27    222.42 o
  20   3  13        1.55       83.98    201.24 o
  21   3  13       98.59       64.69    227.58 o
  22   3  13     6488.06     6242.64    287.52 o
  23   3  13     2278.38     2266.68    266.37 o
  24   3  13    11268.53    11275.51    402.13 o
   0   4  13    75947.56    77808.39   2307.69 o
   1   4  13     4041.42     3787.53    210.62 o
   2   4  13     6028.64     6133.21    225.60 o
   3   4  13     1899.90     1962.58    128.85 o
   4   4  13      118.98      118.20    122.86 o
   5   4  13     2163.84     1929.87    164.12 o
   6   4  13      849.76     1001.80    165.95 o
   7   4  13      467.52      665.01    168.93 o
   8   4  13      211.46      350.27    186.77 o
   9   4  13     9165.34     9117.19    338.29 o
  10   4  13    32405.47    32404.41    777.82 o
  11   4  13      264.51      386.23    237.98 o
  12   4  13    25073.46    24656.57    621.64 o
  13   4  13      840.98      709.24    156.24 o
  14   4  13    14002.01    13430.49    375.52 o
  15   4  13      650.66      760.90    185.73 o
  16   4  13       66.62        0.00    184.42 o
  17   4  13       52.81       72.58    184.27 o
  18   4  13     6602.56     6902.03    265.75 o
  19   4  13     3361.89     3803.93    233.11 o
  20   4  13     1383.31     1434.74    216.66 o
  21   4  13     4131.15     4570.83    281.73 o
  22   4  13    11738.99    11585.08    385.61 o
  23   4  13       22.48       19.83    245.64 o
  24   4  13      590.72      561.76    259.88 o
   1   5  13     6777.65     7496.69    192.27 o
   2   5  13    10832.89    11298.62    348.98 o
   3   5  13     6469.97     6340.25    181.91 o
   4   5  13    40629.09    39171.89    729.00 o
   5   5  13     5040.74     5127.20    203.14 o
   6   5  13     1290.20     1783.24    251.92 o
   7   5  13      139.52      101.50    172.54 o
   8   5  13    81182.24    81502.10   1572.00 o
   9   5  13     4023.18     4291.24    227.62 o
  10   5  13      455.51      588.41    187.54 o
  11   5  13     5506.00     5830.75    303.40 o
  12   5  13    35829.10    33373.77    782.76 o
  13   5  13       11.74       10.37    164.27 o
  14   5  13      457.37      414.24    178.97 o
  15   5  13     6616.41     6820.97    254.33 o
  16   5  13     7203.83     7176.19    269.70 o
  17   5  13    13319.68    13140.21    341.77 o
  18   5  13      148.52      199.87    186.61 o
  19   5  13      289.13      257.10    204.99 o
  20   5  13      116.51        0.00    212.34 o
  21   5  13      135.36      148.18    226.04 o
  22   5  13      740.55      510.74    253.94 o
  23   5  13     5433.21     4810.24    305.05 o
   0   6  13       70.54       60.81    148.90 o
   1   6  13     3568.93     3566.84    155.20 o
   2   6  13    65097.75    64352.52   1125.13 o
   3   6  13      313.88      246.49    131.93 o
   4   6  13     8706.27     8650.84    253.47 o
   5   6  13     2612.78     2589.32    178.88 o
   6   6  13    85516.78    84306.49   1497.52 o
   7   6  13     9190.45     9407.02    310.98 o
   8   6  13    10239.25    10991.38    323.67 o
   9   6  13     4661.72     4849.61    233.28 o
  10   6  13    95300.76    95328.02   1804.61 o
  11   6  13     5568.52     5630.85    285.74 o
  12   6  13     4743.20     5442.69    269.93 o
  13   6  13     9414.55    10228.77    299.63 o
  14   6  13      121.53      175.86    192.07 o
  15   6  13    20363.42    20550.37    449.35 o
  16   6  13      406.98      232.22    178.06 o
  17   6  13      219.98      479.40    188.49 o
  18   6  13      229.86      355.38    200.19 o
  19   6  13    12457.02    12871.93    505.01 o
  20   6  13    16270.65    16333.04    442.54 o
  21   6  13     7760.52     8188.17    330.66 o
  22   6  13     2624.04     1898.51    276.01 o
  23   6  13       54.11      135.78    266.57 o
   1   7  13     2709.41     2774.69    173.02 o
   2   7  13     5785.11     6370.38    233.09 o
   3   7  13     1110.57     1207.11    162.90 o
   4   7  13    65064.29    63564.13   1145.82 o
   5   7  13     3730.48     3615.72    177.65 o
   6   7  13    20255.55    20550.26    450.58 o
   7   7  13       44.10      147.01    157.82 o
   8   7  13    32621.23    32369.09    656.68 o
   9   7  13     1012.35     1141.84    180.25 o
  10   7  13     6226.21     6779.14    261.93 o
  11   7  13     5394.17     5554.86    239.71 o
  12   7  13     1946.37     2131.96    220.25 o
  13   7  13      607.84      545.86    162.06 o
  14   7  13      307.39       41.50    169.23 o
  15   7  13     4085.51     4551.10    227.15 o
  16   7  13     6728.06     6402.22    262.66 o
  17   7  13     6558.05     6567.15    273.36 o
  18   7  13    13415.04    13093.20    390.70 o
  19   7  13     2825.83     3263.92    253.95 o
  20   7  13      438.43      337.24    239.23 o
  21   7  13       16.98        0.00    254.09 o
  22   7  13     6890.17     7003.74    467.17 o
   0   8  13    13361.06    12786.41    415.19 o
   1   8  13     4006.09     4482.00    210.79 o
   2   8  13    18859.46    18057.56    406.97 o
   3   8  13     2342.77     2304.98    177.00 o
   4   8  13    20222.82    20019.38    424.64 o
   5   8  13      458.05      550.25    159.65 o
   6   8  13    33544.60    34803.70    641.69 o
   7   8  13     2354.27     2405.20    183.91 o
   8   8  13    23116.13    22875.35    505.83 o
   9   8  13      908.26      905.70    184.30 o
  10   8  13    20911.92    20610.36    476.62 o
  11   8  13     5874.86     5851.42    260.08 o
  12   8  13       43.15      240.02    179.67 o
  13   8  13      969.71     1147.36    196.81 o
  14   8  13     7152.66     6332.10    257.37 o
  15   8  13     1191.82     1103.37    246.40 o
  16   8  13    12689.92    13115.25    430.61 o
  17   8  13       66.25      358.19    250.83 o
  18   8  13      192.19      136.81    224.44 o
  19   8  13       15.36       89.08    252.35 o
  20   8  13    56124.52    55448.85   1508.02 o
  21   8  13       88.62        0.00    274.02 o
   1   9  13    12313.60    12246.15    412.68 o
   2   9  13    18692.24    18728.26    435.66 o
   3   9  13    13954.19    13661.62    359.75 o
   4   9  13     4084.43     4218.89    227.94 o
   5   9  13     1639.76     1602.66    187.88 o
   6   9  13    20213.79    20644.05    471.73 o
   7   9  13     5683.72     5483.14    250.90 o
   8   9  13      420.51      108.02    186.36 o
   9   9  13    13078.37    12793.21    361.97 o
  10   9  13      486.31      357.11    200.47 o
  11   9  13     1134.44     1549.81    225.80 o
  12   9  13     1059.07     1108.75    206.02 o
  13   9  13     2172.55     2570.43    231.47 o
  14   9  13    13041.54    13431.78    381.40 o
  15   9  13     1906.91     1763.00    229.91 o
  16   9  13     2639.64     2416.25    292.60 o
  17   9  13     1069.90     1037.78    244.93 o
  18   9  13    34167.19    33122.08    756.55 o
  19   9  13      823.05      273.86    265.56 o
  20   9  13       35.45        0.00    290.40 o
   0  10  13    25659.02    24890.48   1006.66 o
   1  10  13     8028.32     8311.09    352.67 o
   2  10  13      240.52      422.58    237.15 o
   3  10  13     1851.44     2325.98    236.45 o
   4  10  13    24743.96    26000.93    635.46 o
   5  10  13    16306.06    16005.11    412.68 o
   6  10  13      310.07      449.04    198.43 o
   7  10  13     5224.19     5335.50    296.53 o
   8  10  13     3937.67     3692.23    293.16 o
   9  10  13        9.21      337.02    217.48 o
  10  10  13      908.24      580.08    220.86 o
  11  10  13      552.06      361.89    229.82 o
  12  10  13     1656.96     1229.49    231.84 o
  13  10  13     1186.74     1173.67    237.55 o
  14  10  13      875.15     1129.36    233.29 o
  15  10  13      225.81      646.44    261.76 o
  16  10  13     9361.35     9036.72    358.58 o
  17  10  13      659.16      458.28    259.40 o
  18  10  13      392.43      363.38    258.47 o
  19  10  13      853.06      694.57    290.28 o
   1  11  13      457.12      844.98    260.04 o
   2  11  13    10700.86    11651.18    457.85 o
   3  11  13      277.68      178.42    245.76 o
   4  11  13      210.21      872.01    258.52 o
   5  11  13     1465.64     1935.05    271.95 o
   6  11  13       45.27        0.00    270.94 o
   7  11  13     1616.64     2149.40    308.36 o
   8  11  13     9713.51     9237.86    412.77 o
   9  11  13      144.71      840.56    261.68 o
  10  11  13     2564.05     2601.79    305.01 o
  11  11  13      206.77      355.37    257.45 o
  12  11  13    14875.66    14194.85    487.07 o
  13  11  13      715.70      945.07    252.93 o
  14  11  13     7018.27     6934.62    333.37 o
  15  11  13      755.17      680.21    357.14 o
  16  11  13    16792.85    17679.51    592.45 o
  17  11  13       50.68      734.74    267.11 o
  18  11  13     3431.77     3823.06    328.32 o
   0  12  13     9548.19     8536.03    680.39 o
   1  12  13      419.65        0.00    333.38 o
   2  12  13     1090.70     1522.80    351.12 o
   3  12  13        8.51      689.89    273.11 o
   4  12  13      751.65      930.34    279.64 o
   5  12  13     3091.98     3473.52    314.92 o
   6  12  13      200.79      223.12    275.87 o
   7  12  13       49.90        0.00    296.71 o
   8  12  13     4076.30     4068.24    338.99 o
   9  12  13     1533.90     1294.82    306.28 o
  10  12  13     3648.31     3601.90    329.71 o
  11  12  13     1413.83      879.78    297.97 o
  12  12  13     3804.79     3840.13    364.94 o
  13  12  13     2129.36     2386.84    282.84 o
  14  12  13    28317.14    28534.79    986.84 o
  15  12  13     1118.21     1379.75    265.34 o
  16  12  13      390.61      639.10    267.40 o
   1  13  13     1485.83     2068.48    359.58 o
   2  13  13     1443.12      951.33    346.71 o
   3  13  13      416.21      473.58    308.34 o
   4  13  13        6.60      548.64    312.27 o
   5  13  13      761.72      996.36    323.12 o
   6  13  13     2005.14     1919.63    337.10 o
   7  13  13      224.90      185.95    303.59 o
   8  13  13     7556.13     8006.34    506.79 o
   9  13  13     1118.86      782.63    322.79 o
  10  13  13     2214.12     1912.11    343.01 o
  11  13  13     2051.07     1585.64    341.00 o
  12  13  13     7821.76     7638.59    421.73 o
  13  13  13      147.21      121.17    328.35 o
  14  13  13      167.16      105.06    295.23 o
   0  14  13     2244.07     2413.47    584.39 o
   1  14  13     2076.81     1880.61    429.13 o
   2  14  13      240.23      561.55    367.74 o
   3  14  13       25.84       79.71    329.01 o
   4  14  13      468.22      270.56    335.00 o
   5  14  13      459.92      836.72    342.16 o
   6  14  13     3882.16     3615.29    386.53 o
   7  14  13      115.52      778.43    351.86 o
   8  14  13     3689.26     3690.80    396.35 o
   9  14  13       36.20      197.44    352.53 o
  10  14  13     1339.74     1753.77    378.66 o
  11  14  13      495.20      386.39    368.79 o
   1  15  13     1337.78     1001.53    400.47 o
   2  15  13     1134.54     1492.30    428.82 o
   3  15  13      598.04      915.98    366.80 o
   4  15  13      100.63      216.71    360.58 o
   5  15  13        9.54        0.00    358.88 o
   6  15  13      575.96      629.43    370.39 o
   7  15  13       31.98      408.04    421.00 o
   0   0  14     2132.98     2424.24    467.49 o
   1   0  14     3365.07     2907.06    395.89 o
   2   0  14     7364.09     8490.69    565.13 o
   3   0  14    16548.15    16014.50    680.12 o
   4   0  14    68597.81    68992.45   2647.12 o
   5   0  14     3617.26     4475.37    293.14 o
   6   0  14    66952.10    64710.94   1767.55 o
   7   0  14    37185.86    36561.01   1061.60 o
   8   0  14     3082.06     2728.95    294.74 o
   9   0  14     8673.81     8017.38    469.29 o
  10   0  14    19755.69    18232.20   1392.13 o
  11   0  14    88937.70    84182.87   2724.63 o
  12   0  14     1025.81     1407.16    348.47 o
  13   0  14      471.16      172.56    345.44 o
  14   0  14     2260.15     1859.63    455.71 o
  15   0  14    10995.39    10914.95    782.29 o
  16   0  14    70418.23    71092.62   2314.66 o
  17   0  14    33689.62    31376.97    969.63 o
  18   0  14       57.72        0.43    286.74 o
  19   0  14     5618.41     6387.88    509.23 o
  20   0  14    48945.43    50773.98   1417.20 o
  21   0  14    18139.02    17279.76    651.06 o
  22   0  14     1365.44     1139.48    328.75 o
  23   0  14     7444.50     7934.30    474.79 o
  24   0  14    23526.78    23300.70    881.69 o
   1   1  14      256.19        0.00    200.53 o
   2   1  14    15994.89    15225.07    405.10 o
   3   1  14       90.41      323.86    162.85 o
   4   1  14    35374.42    36287.73    896.61 o
   5   1  14     8546.77     8261.03    243.94 o
   6   1  14    28685.13    28400.28    606.43 o
   7   1  14    19847.84    20037.26    514.23 o
   8   1  14    21840.16    20712.63    558.44 o
   9   1  14    13697.19    13683.94    429.83 o
  10   1  14     2229.41     2545.33    234.58 o
  11   1  14      374.87      632.63    220.71 o
  12   1  14     4617.39     4815.18    324.15 o
  13   1  14     1205.48     1241.57    276.57 o
  14   1  14     4807.04     5047.50    351.10 o
  15   1  14     1227.32     1505.11    252.19 o
  16   1  14      787.47      589.34    197.31 o
  17   1  14    29398.54    28287.17    680.02 o
  18   1  14    33656.70    33728.40    789.98 o
  19   1  14    19670.73    19842.71    531.57 o
  20   1  14      965.13     1056.81    199.84 o
  21   1  14    14309.54    14395.93    412.28 o
  22   1  14    13827.09    13819.59    412.96 o
  23   1  14     4750.67     4956.95    292.25 o
  24   1  14      552.47      397.16    257.82 o
   0   2  14    10153.94     9134.51    510.68 o
   1   2  14       95.11        0.00    202.56 o
   2   2  14     3581.97     3471.17    255.26 o
   3   2  14     1329.80     1435.80    157.28 o
   4   2  14    18466.32    18911.34    402.80 o
   5   2  14    21701.96    22140.58    497.50 o
   6   2  14    43845.00    44656.42    895.20 o
   7   2  14    15279.84    14929.98    423.97 o
   8   2  14      660.29      540.86    186.86 o
   9   2  14     2210.82     2464.67    226.21 o
  10   2  14     9517.83    10304.60    515.29 o
  11   2  14        6.94        0.00    224.53 o
  12   2  14      103.14        0.00    296.25 o
  13   2  14     2392.88     2231.87    274.05 o
  14   2  14     7939.98     8377.93    456.62 o
  15   2  14     4077.34     4252.96    279.59 o
  16   2  14    15997.07    16186.89    455.73 o
  17   2  14     3098.16     3102.10    232.55 o
  18   2  14      353.77      582.44    216.27 o
  19   2  14       13.70        0.00    251.44 o
  20   2  14     8380.74     7839.53    289.45 o
  21   2  14      122.14      369.49    210.72 o
  22   2  14      303.50      400.78    227.06 o
  23   2  14      642.60      535.71    243.08 o
  24   2  14     5022.95     4287.81    296.13 o
   1   3  14     1369.87     1526.13    185.40 o
   2   3  14    30891.17    30637.66    732.03 o
   3   3  14    16709.21    16334.61    444.65 o
   4   3  14     9068.36     8949.15    232.66 o
   5   3  14    26549.40    26977.17    564.67 o
   6   3  14     2637.55     2518.94    179.46 o
   7   3  14      815.56      872.05    167.55 o
   8   3  14    51083.58    50977.61   1232.02 o
   9   3  14    48747.99    46857.03   1091.02 o
  10   3  14      206.80      237.23    220.84 o
  11   3  14      345.11      324.45    228.64 o
  12   3  14    35678.87    34708.46    977.88 o
  13   3  14     1793.48     1947.01    269.32 o
  14   3  14     8592.80     8818.00    422.93 o
  15   3  14      437.24        4.72    227.33 o
  16   3  14    10899.61    10772.63    334.77 o
  17   3  14     5581.88     5341.04    271.35 o
  18   3  14     5774.72     5875.56    297.28 o
  19   3  14     1301.96     1163.12    213.69 o
  20   3  14        7.47        0.00    200.69 o
  21   3  14    13092.70    13107.30    385.86 o
  22   3  14     3500.62     3397.87    256.49 o
  23   3  14     3026.47     3033.10    272.46 o
  24   3  14     6558.32     6607.61    332.04 o
   0   4  14    37608.00    40961.93   1293.41 o
   1   4  14     6456.08     6881.18    337.34 o
   2   4  14      995.45     1139.09    188.42 o
   3   4  14     1713.50     1832.01    158.09 o
   4   4  14     6740.16     6686.72    221.37 o
   5   4  14    12795.45    12511.53    336.70 o
   6   4  14     5641.36     5654.61    241.37 o
   7   4  14    71001.73    68319.04   1334.22 o
   8   4  14       94.07      223.41    192.06 o
   9   4  14     2513.80     2670.22    237.11 o
  10   4  14    11855.70    11892.56    402.71 o
  11   4  14    77662.39    77162.65   1649.27 o
  12   4  14     7905.31     7769.66    364.96 o
  13   4  14     2094.05     2129.45    295.32 o
  14   4  14    22729.69    21982.77    589.11 o
  15   4  14     1701.79     1911.22    194.95 o
  16   4  14       19.36       84.70    190.51 o
  17   4  14     4230.16     4307.57    276.83 o
  18   4  14       51.87       68.46    199.53 o
  19   4  14     4063.36     4102.72    244.07 o
  20   4  14     1516.43     1769.88    228.37 o
  21   4  14     9492.16     9837.89    341.70 o
  22   4  14     6118.98     5678.68    294.72 o
  23   4  14     1402.42     1544.25    263.66 o
   1   5  14    11800.50    11772.55    316.83 o
   2   5  14    19657.34    19415.19    401.30 o
   3   5  14    10364.12    10719.53    284.28 o
   4   5  14      530.79      659.33    150.68 o
   5   5  14       54.72      313.79    169.18 o
   6   5  14     2339.78     2454.97    202.04 o
   7   5  14      588.24      597.40    190.55 o
   8   5  14     1503.17     1993.24    222.63 o
   9   5  14    19404.05    19479.88    532.62 o
  10   5  14     7993.54     8208.43    324.60 o
  11   5  14       25.10      321.40    200.22 o
  12   5  14    12203.52    12367.29    387.18 o
  13   5  14      642.55      541.32    211.33 o
  14   5  14     7560.25     7973.67    339.64 o
  15   5  14     3254.99     2861.27    302.62 o
  16   5  14    12414.96    12250.78    441.17 o
  17   5  14     1895.50     1654.69    203.45 o
  18   5  14      485.26      347.78    189.86 o
  19   5  14     3318.38     3489.46    249.43 o
  20   5  14       14.64        0.00    240.17 o
  21   5  14     7003.51     6463.85    301.45 o
  22   5  14      337.54      524.55    253.37 o
  23   5  14       22.31       75.84    268.92 o
   0   6  14    59339.54    57819.02   1711.74 o
   1   6  14      149.29      343.60    231.77 o
   2   6  14      141.66      592.05    162.26 o
   3   6  14     7776.99     8144.42    258.31 o
   4   6  14     5981.11     6063.92    225.74 o
   5   6  14     2213.31     2366.34    178.82 o
   6   6  14     4224.54     4608.62    212.19 o
   7   6  14    12343.84    12858.60    344.39 o
   8   6  14       24.09        0.00    171.28 o
   9   6  14     7391.18     7962.36    416.04 o
  10   6  14    14691.56    16446.47    459.72 o
  11   6  14     1582.50     1422.19    217.07 o
  12   6  14     7645.27     7999.75    360.34 o
  13   6  14      148.55      279.90    229.36 o
  14   6  14     8393.69     9306.94    455.26 o
  15   6  14     2419.53     2327.56    198.66 o
  16   6  14     1261.33     1122.50    222.72 o
  17   6  14      193.80        0.00    185.75 o
  18   6  14     3501.24     4046.87    262.94 o
  19   6  14      603.02      778.83    216.28 o
  20   6  14      850.70      723.96    235.01 o
  21   6  14      736.41      919.47    245.35 o
  22   6  14     2390.75     2486.56    287.26 o
   1   7  14     2116.87     2247.70    206.19 o
   2   7  14     1749.12     1496.16    204.56 o
   3   7  14     2401.13     2380.23    188.81 o
   4   7  14     3705.98     3484.42    202.72 o
   5   7  14    31160.17    31863.03    649.43 o
   6   7  14      998.14     1070.06    183.96 o
   7   7  14      757.35     1105.04    172.48 o
   8   7  14     4275.96     4887.78    238.90 o
   9   7  14    20640.16    21618.37    525.26 o
  10   7  14     2311.02     2047.80    211.06 o
  11   7  14      302.90      638.18    194.34 o
  12   7  14        9.33        0.00    194.50 o
  13   7  14      853.72      727.23    196.44 o
  14   7  14      712.33      467.26    184.78 o
  15   7  14      238.09       41.18    191.83 o
  16   7  14       46.58        0.00    189.64 o
  17   7  14     7838.60     7519.35    286.19 o
  18   7  14       62.83        0.00    209.96 o
  19   7  14     1555.10     1600.76    236.17 o
  20   7  14      260.64      423.67    242.42 o
  21   7  14     8394.57     8794.04    365.45 o
   0   8  14        9.60        0.00    222.76 o
   1   8  14      133.53      221.84    178.32 o
   2   8  14     4645.97     4768.50    244.96 o
   3   8  14     5244.84     5334.97    243.55 o
   4   8  14     5328.23     5640.12    223.67 o
   5   8  14     2432.43     2368.62    186.01 o
   6   8  14     4981.15     5083.08    223.74 o
   7   8  14    33170.79    33582.29    645.14 o
   8   8  14      609.76      377.31    189.24 o
   9   8  14     1968.05     2550.67    212.39 o
  10   8  14      860.93     1159.00    219.31 o
  11   8  14    16967.68    17763.31    463.57 o
  12   8  14      203.56        0.00    198.17 o
  13   8  14      478.47      266.22    214.04 o
  14   8  14     4776.83     4460.99    270.41 o
  15   8  14       42.72       95.11    209.81 o
  16   8  14       25.47        0.00    215.43 o
  17   8  14      799.87      786.96    219.96 o
  18   8  14     2215.67     1834.48    243.28 o
  19   8  14     3704.40     3875.92    282.16 o
  20   8  14     5326.85     5994.67    317.85 o
  21   8  14     7104.31     7112.65    498.38 o
   1   9  14     6703.97     6162.56    300.77 o
   2   9  14     1152.16     1008.38    224.83 o
   3   9  14     4157.03     4101.85    253.19 o
   4   9  14     3058.05     3104.14    227.02 o
   5   9  14     1369.17     1003.12    189.17 o
   6   9  14     1861.55     1952.02    202.19 o
   7   9  14      219.88      350.18    197.70 o
   8   9  14      303.01      572.56    209.61 o
   9   9  14     1994.74     2217.28    223.91 o
  10   9  14     6089.40     6124.96    283.84 o
  11   9  14      189.00      339.83    213.94 o
  12   9  14      230.40      392.36    249.57 o
  13   9  14       66.61      131.08    238.61 o
  14   9  14     2380.22     1917.50    259.40 o
  15   9  14     2531.11     2755.95    258.27 o
  16   9  14     2576.24     2766.85    327.48 o
  17   9  14       32.67       53.91    280.90 o
  18   9  14     1239.04     1641.21    260.47 o
  19   9  14      629.90      525.05    257.29 o
   0  10  14    21167.34    20568.24    897.52 o
   1  10  14      451.38      279.35    255.08 o
   2  10  14     3299.50     3368.57    327.48 o
   3  10  14    14426.21    13645.96    498.15 o
   4  10  14    16712.32    17344.46    488.16 o
   5  10  14      286.22      557.23    223.60 o
   6  10  14       34.22      141.44    209.81 o
   7  10  14     7183.18     7469.69    305.98 o
   8  10  14     6246.85     6369.69    297.85 o
   9  10  14    11710.99    12046.87    508.44 o
  10  10  14     1066.81     1170.93    235.43 o
  11  10  14       93.84      181.70    287.73 o
  12  10  14      579.34      480.84    251.10 o
  13  10  14       41.69       48.52    250.72 o
  14  10  14    17657.77    17672.19    537.32 o
  15  10  14     4970.36     4999.52    347.23 o
  16  10  14     7290.78     6152.07    344.35 o
  17  10  14       66.80        0.00    250.01 o
  18  10  14       86.87        0.00    289.18 o
   1  11  14     4117.65     3780.89    344.71 o
   2  11  14    12734.97    12174.50    718.37 o
   3  11  14      290.84      696.05    301.69 o
   4  11  14     1532.29     1785.14    304.27 o
   5  11  14    22080.06    22901.20    856.54 o
   6  11  14      716.30     1251.16    281.38 o
   7  11  14      818.68     1164.96    299.30 o
   8  11  14       60.07      142.72    277.08 o
   9  11  14     3327.67     3509.71    329.38 o
  10  11  14     4020.03     3832.50    363.93 o
  11  11  14        8.36        0.00    272.53 o
  12  11  14     4338.16     4593.85    343.74 o
  13  11  14      534.70     1201.26    296.79 o
  14  11  14     2716.50     2690.98    311.13 o
  15  11  14       68.84        0.00    295.94 o
  16  11  14     3611.19     3275.95    416.05 o
  17  11  14     6381.44     5968.73    348.86 o
   0  12  14      305.14      280.57    760.01 o
   1  12  14       11.99       71.67    338.59 o
   2  12  14      508.80      581.58    344.98 o
   3  12  14    13272.22    12613.83    513.79 o
   4  12  14     1389.43     1472.82    322.07 o
   5  12  14      976.48      926.69    290.30 o
   6  12  14      835.60     1161.22    295.06 o
   7  12  14     4272.07     5525.88    361.11 o
   8  12  14     2770.09     2909.20    389.12 o
   9  12  14        7.42       78.57    301.54 o
  10  12  14     1553.51     1586.44    309.47 o
  11  12  14     1460.44     2233.89    324.76 o
  12  12  14      177.38      665.19    313.63 o
  13  12  14      835.99      420.81    320.44 o
  14  12  14     4604.67     4586.05    368.95 o
  15  12  14     2166.52     2425.77    330.14 o
   1  13  14      666.90      756.37    368.36 o
   2  13  14     6611.64     6977.42    483.64 o
   3  13  14      243.97      648.59    346.95 o
   4  13  14     5343.92     4443.04    413.35 o
   5  13  14     1124.66     1970.23    344.48 o
   6  13  14     4172.14     3906.54    375.47 o
   7  13  14      883.38      657.32    322.05 o
   8  13  14     9517.90     9934.78    458.56 o
   9  13  14     1914.62     1863.47    398.59 o
  10  13  14      667.89      956.87    341.14 o
  11  13  14      497.36      193.27    337.30 o
  12  13  14     6448.85     6848.37    563.82 o
  13  13  14     1589.20     1428.41    350.44 o
   0  14  14      140.70       98.50    562.71 o
   1  14  14      212.46      584.36    443.68 o
   2  14  14     1921.10     2252.46    428.30 o
   3  14  14     1174.37     1560.79    391.50 o
   4  14  14     1212.06     1539.11    392.08 o
   5  14  14     6508.64     6057.23    617.58 o
   6  14  14    15906.24    13013.89    676.76 o
   7  14  14    11319.48    10030.92    505.80 o
   8  14  14     1259.50     1446.76    376.52 o
   9  14  14     3690.20     3302.89    406.51 o
  10  14  14     2218.18     2425.22    398.02 o
   1  15  14      509.92      391.43    424.87 o
   2  15  14      172.80        0.00    399.04 o
   3  15  14     1898.19     2109.07    565.02 o
   4  15  14     8623.47     8181.82    556.87 o
   5  15  14     8403.31     8303.88    501.96 o
   1   1  15    37729.99    37788.13   1031.66 o
   2   1  15     1651.38     1870.41    265.83 o
   3   1  15     4291.04     4903.14    352.10 o
   4   1  15     1033.68     1217.95    274.03 o
   5   1  15    52272.32    51222.02    897.88 o
   6   1  15     1801.55     1539.05    162.16 o
   7   1  15      164.94      303.90    166.78 o
   8   1  15     1176.26      946.30    200.26 o
   9   1  15    21535.61    21545.61    599.13 o
  10   1  15     2481.50     2889.68    250.77 o
  11   1  15     1535.96     1382.86    237.07 o
  12   1  15     6658.34     6942.26    375.43 o
  13   1  15     3097.76     3179.51    397.84 o
  14   1  15       24.57      323.74    287.55 o
  15   1  15     4617.83     4187.76    368.18 o
  16   1  15     6654.13     6479.00    425.15 o
  17   1  15    11041.71    12011.67    390.93 o
  18   1  15     2734.17     3165.75    234.26 o
  19   1  15     2184.26     2008.21    239.28 o
  20   1  15        7.69        0.00    229.60 o
  21   1  15     1689.03     1629.08    242.20 o
  22   1  15      120.86      184.70    220.15 o
  23   1  15    11965.61    11668.61    380.84 o
   0   2  15    16391.87    15705.24    727.82 o
   1   2  15       81.48        0.00    247.86 o
   2   2  15      197.45      332.81    147.88 o
   3   2  15    18652.53    18951.73    682.83 o
   4   2  15     3281.69     3943.79    199.06 o
   5   2  15    41999.31    41064.43    799.63 o
   6   2  15     6593.50     6067.87    266.39 o
   7   2  15    78925.16    78085.70   1638.54 o
   8   2  15     4507.07     5586.03    362.18 o
   9   2  15     9806.97     9415.53    360.25 o
  10   2  15    37116.04    34190.80    849.28 o
  11   2  15     3528.51     3546.43    337.68 o
  12   2  15      247.35      229.24    250.53 o
  13   2  15     1271.17     1020.57    266.77 o
  14   2  15    16207.88    16816.18    812.05 o
  15   2  15    13888.16    14005.34    505.51 o
  16   2  15     1352.86     1748.61    331.14 o
  17   2  15     3014.83     2907.24    247.06 o
  18   2  15     1534.81     1597.58    224.96 o
  19   2  15    11606.80    11856.83    417.13 o
  20   2  15     3287.83     3889.95    365.31 o
  21   2  15    10622.43    10525.28    342.18 o
  22   2  15     2432.88     2671.88    250.55 o
  23   2  15     1722.23     1813.67    257.42 o
   1   3  15    51511.38    49998.10   1246.53 o
   2   3  15      617.41      601.95    187.00 o
   3   3  15     8040.94     8687.63    331.94 o
   4   3  15        5.43      111.06    131.06 o
   5   3  15    50033.38    46863.79    877.22 o
   6   3  15       67.18        0.00    154.65 o
   7   3  15      339.08      255.37    166.82 o
   8   3  15     1800.74     1452.06    211.10 o
   9   3  15     2275.53     2404.00    257.66 o
  10   3  15     6664.47     6953.54    333.76 o
  11   3  15     2504.55     2548.84    274.70 o
  12   3  15    10643.96     9905.66    406.95 o
  13   3  15    14933.40    14896.01    604.40 o
  14   3  15       99.25      101.26    271.75 o
  15   3  15     2680.27     2800.01    369.00 o
  16   3  15    10038.29     9719.31    363.91 o
  17   3  15     7121.33     7039.64    322.75 o
  18   3  15       21.09       30.85    214.69 o
  19   3  15      889.44      537.58    237.03 o
  20   3  15      115.40        0.00    197.04 o
  21   3  15       12.60       40.68    217.42 o
  22   3  15       50.41        0.00    229.31 o
  23   3  15    14101.40    13785.00    420.46 o
   0   4  15     9582.30     9054.71    471.72 o
   1   4  15    52429.05    52951.50   1627.34 o
   2   4  15      810.25      699.80    248.42 o
   3   4  15      761.32      949.73    195.75 o
   4   4  15     2655.39     2936.72    193.12 o
   5   4  15     6582.46     6612.92    248.83 o
   6   4  15      127.76       49.79    170.48 o
   7   4  15     1013.41     1255.55    193.17 o
   8   4  15       28.74      108.58    208.16 o
   9   4  15     7517.19     8083.57    354.44 o
  10   4  15     3142.70     3164.77    291.36 o
  11   4  15    71213.60    72026.29   1827.41 o
  12   4  15      162.31      114.53    259.38 o
  13   4  15      280.05      680.41    271.59 o
  14   4  15     1277.99     1103.23    237.50 o
  15   4  15     3821.12     4014.90    261.29 o
  16   4  15      684.61      459.15    239.93 o
  17   4  15     3070.30     3243.10    268.75 o
  18   4  15       11.75        0.00    221.55 o
  19   4  15     6101.07     6240.20    270.21 o
  20   4  15     2267.15     2257.04    234.41 o
  21   4  15     6076.07     6334.44    293.02 o
  22   4  15     1123.04     1060.82    244.60 o
  23   4  15     2254.36     1863.65    270.01 o
   1   5  15      303.48      231.82    189.47 o
   2   5  15    26661.16    26375.74    639.65 o
   3   5  15    13331.91    12861.75    395.84 o
   4   5  15      125.08      398.46    174.33 o
   5   5  15    38563.26    36720.08    871.65 o
   6   5  15     7959.42     8579.37    483.56 o
   7   5  15     2391.35     2963.13    229.68 o
   8   5  15       45.97        0.00    198.02 o
   9   5  15    70575.77    69806.50   1449.15 o
  10   5  15        2.83        0.00    232.81 o
  11   5  15     1185.45     1338.52    227.19 o
  12   5  15       46.81      166.62    219.97 o
  13   5  15    13570.13    13139.52    416.65 o
  14   5  15     2497.01     1985.56    240.29 o
  15   5  15     4518.71     4964.31    308.03 o
  16   5  15      339.71      602.15    262.58 o
  17   5  15     1230.61     1562.95    243.02 o
  18   5  15    12919.06    12985.76    365.92 o
  19   5  15      508.55      561.48    207.71 o
  20   5  15      250.59      369.82    217.95 o
  21   5  15      725.75      256.80    235.02 o
  22   5  15     1699.08     1144.42    253.54 o
   0   6  15    31354.22    31644.63   1034.72 o
   1   6  15    42258.63    43318.54   1026.43 o
   2   6  15        2.05      168.33    180.02 o
   3   6  15    11214.25    11638.24    360.97 o
   4   6  15    22185.36    21903.09    549.85 o
   5   6  15    54258.89    54126.34   1047.35 o
   6   6  15     1085.79     1082.32    174.40 o
   7   6  15    33822.72    34082.02    702.49 o
   8   6  15     2552.60     3032.39    216.77 o
   9   6  15    57567.39    58545.83   1401.49 o
  10   6  15     2296.14     2473.75    229.32 o
  11   6  15    33301.84    33986.23    783.46 o
  12   6  15     2319.66     2325.93    256.47 o
  13   6  15      549.40      723.64    281.21 o
  14   6  15     1070.26      929.45    253.94 o
  15   6  15      555.94      143.28    263.69 o
  16   6  15     8264.45     7524.21    303.65 o
  17   6  15     1237.77     1085.24    209.77 o
  18   6  15      402.43      315.58    214.38 o
  19   6  15      771.48      597.66    215.14 o
  20   6  15    10250.08    10666.49    358.33 o
  21   6  15     3378.58     3021.80    270.59 o
  22   6  15        4.93        0.00    258.91 o
   1   7  15     1241.43     1707.23    204.98 o
   2   7  15     4023.19     4617.56    258.31 o
   3   7  15    21807.13    21961.27    579.45 o
   4   7  15     5690.18     5403.76    280.66 o
   5   7  15    23803.23    23958.59    632.76 o
   6   7  15     3586.73     4150.48    256.91 o
   7   7  15    52125.53    51887.31   1038.26 o
   8   7  15     9881.07    10733.94    368.02 o
   9   7  15    14941.33    15240.43    453.34 o
  10   7  15     1145.58     1425.86    204.91 o
  11   7  15     5881.91     5991.71    277.85 o
  12   7  15      282.95      125.49    204.03 o
  13   7  15     9040.75     9260.43    337.09 o
  14   7  15     1199.23     1197.36    210.69 o
  15   7  15     4959.92     5089.81    276.38 o
  16   7  15      103.21      134.10    226.58 o
  17   7  15     7804.32     7867.14    320.43 o
  18   7  15     5308.30     5795.19    290.31 o
  19   7  15     7368.43     7185.46    327.06 o
  20   7  15      707.11      304.37    247.30 o
  21   7  15    11360.43    11447.41    388.96 o
   0   8  15      873.27     1076.74    314.39 o
   1   8  15     2961.92     3151.30    341.80 o
   2   8  15     8150.93     8426.43    327.23 o
   3   8  15     3675.44     4016.55    255.68 o
   4   8  15     2059.42     2121.06    211.42 o
   5   8  15     5038.68     5061.31    249.15 o
   6   8  15    14285.40    14025.03    376.88 o
   7   8  15     1343.66     1932.61    193.15 o
   8   8  15      135.00      377.17    211.18 o
   9   8  15    26108.52    25417.69    555.46 o
  10   8  15     2214.90     2411.06    221.35 o
  11   8  15     5574.80     6769.61    282.68 o
  12   8  15      351.18      281.24    237.23 o
  13   8  15     3278.05     2940.03    246.48 o
  14   8  15     2982.20     3056.82    254.21 o
  15   8  15     2809.20     3477.69    273.04 o
  16   8  15     4779.27     5741.70    378.62 o
  17   8  15     7834.39     7984.48    367.01 o
  18   8  15       58.77      154.09    244.21 o
  19   8  15     8904.37     9301.50    378.61 o
  20   8  15      393.63      271.33    254.91 o
   1   9  15     5354.55     5538.14    297.11 o
   2   9  15     1387.51     1747.65    251.90 o
   3   9  15     9090.56     8722.44    339.31 o
   4   9  15     9263.07     8824.70    332.09 o
   5   9  15     8535.10     8896.68    334.54 o
   6   9  15        6.51      412.43    207.54 o
   7   9  15    34832.34    34990.81    809.60 o
   8   9  15    19734.37    20190.67    564.23 o
   9   9  15    12031.07    12567.03    376.17 o
  10   9  15       11.62       74.66    214.96 o
  11   9  15     3938.95     4834.36    272.74 o
  12   9  15     4720.80     5069.47    281.67 o
  13   9  15     2906.84     3454.17    273.93 o
  14   9  15       36.93       43.96    239.32 o
  15   9  15       33.65      265.13    260.49 o
  16   9  15     2663.00     3227.68    384.34 o
  17   9  15    23297.43    23123.21    650.88 o
  18   9  15      309.45      341.29    263.80 o
  19   9  15    18426.45    19055.43    545.05 o
   0  10  15     1628.10     1417.48    400.95 o
   1  10  15     2698.31     2509.77    299.80 o
   2  10  15       20.18      318.20    273.89 o
   3  10  15     4204.64     5143.09    316.70 o
   4  10  15       25.24        5.46    254.37 o
   5  10  15     1808.70     1630.74    270.73 o
   6  10  15     7239.35     7644.30    348.73 o
   7  10  15     3382.11     3540.82    261.70 o
   8  10  15       77.20      327.69    228.45 o
   9  10  15     4032.87     4384.03    281.82 o
  10  10  15     6635.86     6794.94    329.42 o
  11  10  15      899.62      768.57    257.61 o
  12  10  15      226.47      433.65    255.34 o
  13  10  15      601.19      614.73    351.97 o
  14  10  15     6214.93     6647.46    350.99 o
  15  10  15    18498.88    19733.59    657.08 o
  16  10  15      503.26      271.87    289.70 o
  17  10  15     1733.03     1279.95    333.75 o
   1  11  15     8529.13     9002.79    422.80 o
   2  11  15     2800.28     3094.13    348.55 o
   3  11  15     3525.32     4101.45    364.75 o
   4  11  15      118.94      561.26    314.80 o
   5  11  15     2282.09     2636.98    334.28 o
   6  11  15       59.28        0.00    334.46 o
   7  11  15       98.89        0.00    275.76 o
   8  11  15       78.96      300.23    274.20 o
   9  11  15      951.34     1419.27    291.51 o
  10  11  15      137.02      448.32    299.42 o
  11  11  15      206.10        0.00    284.15 o
  12  11  15     5276.60     4964.41    346.18 o
  13  11  15     2117.81     3099.90    328.28 o
  14  11  15      276.77      578.92    307.59 o
  15  11  15      612.68      943.79    353.86 o
  16  11  15      895.22      885.84    317.01 o
   0  12  15     2499.96     2112.61    535.93 o
   1  12  15     6086.98     5985.18    530.59 o
   2  12  15     2947.65     3367.29    400.17 o
   3  12  15     5228.13     6004.13    722.37 o
   4  12  15     2768.61     3918.69    389.18 o
   5  12  15     8070.28     8679.71    496.56 o
   6  12  15      173.81      562.65    343.46 o
   7  12  15     8014.04     8474.33    419.78 o
   8  12  15       14.18       68.50    302.93 o
   9  12  15     1118.09     1972.86    412.62 o
  10  12  15      581.76      434.22    309.04 o
  11  12  15    30752.58    29468.91    786.90 o
  12  12  15        3.10      532.65    323.27 o
  13  12  15     4648.28     4059.80    410.03 o
  14  12  15      452.44      367.70    336.93 o
   1  13  15     3245.86     4358.19    447.53 o
   2  13  15     7061.27     7773.43    654.26 o
   3  13  15     3406.01     3140.16    423.34 o
   4  13  15     1658.36     1361.42    402.53 o
   5  13  15      413.96      301.85    359.74 o
   6  13  15     1620.04     2210.30    409.74 o
   7  13  15      712.92       84.99    405.82 o
   8  13  15     1575.04     1367.52    373.56 o
   9  13  15    22984.08    23231.46   1199.11 o
  10  13  15      437.85      669.73    351.48 o
  11  13  15      293.58        8.71    345.25 o
  12  13  15        9.59       50.61    351.18 o
   0  14  15     2417.61     1516.63    604.39 o
   1  14  15        6.50      272.57    406.24 o
   2  14  15       34.83      441.82    412.07 o
   3  14  15     1596.36     2223.22    530.99 o
   4  14  15     1603.40     1585.02    436.19 o
   5  14  15     2220.02     2911.51    430.86 o
   6  14  15       28.44      892.44    401.49 o
   7  14  15     3488.61     3714.54    412.57 o
   8  14  15       80.59        0.00    367.24 o
   1  15  15       13.92        0.00    433.42 o
   2  15  15        1.94        0.00    429.11 o
   0   0  16     4638.70     4311.44    842.13 o
   1   0  16    30269.41    29438.72   1318.23 o
   2   0  16    14505.54    15206.51    674.52 o
   3   0  16     3430.71     3357.10    339.55 o
   4   0  16    34667.06    33200.88   1441.68 o
   5   0  16    35462.00    32289.89   1194.53 o
   6   0  16      810.90     1273.32    286.77 o
   7   0  16        5.30      282.39    291.93 o
   8   0  16      762.21      616.24    277.80 o
   9   0  16   103420.27    97066.20   2869.42 o
  10   0  16     1215.60     1033.89    320.31 o
  11   0  16    11122.56    10996.59    794.48 o
  12   0  16     5180.97     4618.88    453.93 o
  13   0  16    18867.17    19517.59    880.66 o
  14   0  16     1078.91     1669.12    487.20 o
  15   0  16    15112.72    17002.42   1004.67 o
  16   0  16    15112.85    15683.27   1827.02 o
  17   0  16     5699.91     6368.18    678.32 o
  18   0  16     2136.23     2931.09    414.03 o
  19   0  16    13920.60    14906.50    720.57 o
  20   0  16    17262.40    16971.29    777.93 o
  21   0  16    16274.63    16496.82    738.15 o
  22   0  16      800.56     1043.15    310.15 o
  23   0  16      284.64      115.75    325.04 o
   1   1  16     7443.16     7120.46    408.98 o
   2   1  16     9405.98     9692.59    341.23 o
   3   1  16     8702.87     9061.21    404.55 o
   4   1  16      590.89      338.46    278.43 o
   5   1  16     9231.96     9025.89    367.09 o
   6   1  16     6531.39     6292.67    267.55 o
   7   1  16    87238.81    81165.67   1843.02 o
   8   1  16    10121.50     8716.39    326.78 o
   9   1  16      467.09      455.63    220.78 o
  10   1  16     2579.31     2082.81    251.35 o
  11   1  16    46541.04    43088.39   1033.99 o
  12   1  16      815.39      344.78    249.40 o
  13   1  16    18332.45    19397.72    867.85 o
  14   1  16        9.23        0.00    290.05 o
  15   1  16        1.68      175.44    313.39 o
  16   1  16     2205.84     2843.75    425.35 o
  17   1  16    32539.39    34020.12   1023.29 o
  18   1  16     8608.67     8597.38    380.00 o
  19   1  16    18602.37    19439.82    844.85 o
  20   1  16      120.95        0.00    276.50 o
  21   1  16    20614.11    20170.12    543.13 o
  22   1  16      909.90     1421.82    224.22 o
  23   1  16    21251.73    21509.14    522.31 o
   0   2  16     5460.40     5122.91    513.90 o
   1   2  16    23874.71    22662.26    771.12 o
   2   2  16       12.83        0.00    177.92 o
   3   2  16      660.13      831.24    215.39 o
   4   2  16      987.18     1100.35    217.21 o
   5   2  16    47506.36    46210.18   1086.14 o
   6   2  16     7521.19     8267.61    306.42 o
   7   2  16     6587.14     6333.57    318.58 o
   8   2  16     2021.89     1990.73    231.19 o
   9   2  16    18499.32    18531.77    732.80 o
  10   2  16      141.17        0.00    221.46 o
  11   2  16     7932.87     8429.41    393.30 o
  12   2  16      594.82      735.11    277.97 o
  13   2  16      750.30      933.58    278.67 o
  14   2  16     1304.14      982.20    293.28 o
  15   2  16    15126.24    14016.83    540.86 o
  16   2  16      731.13      970.47    329.99 o
  17   2  16     9780.80     9676.03    438.66 o
  18   2  16      736.20      707.43    257.52 o
  19   2  16     5584.68     5666.29    352.05 o
  20   2  16      379.99      676.71    260.31 o
  21   2  16     7858.73     7851.12    293.74 o
  22   2  16       18.46        0.00    217.51 o
  23   2  16     2008.27     1813.77    253.34 o
   1   3  16    45317.21    45178.71   1288.31 o
   2   3  16      766.27      585.13    262.89 o
   3   3  16    45426.11    44869.95   1220.62 o
   4   3  16     7171.89     7090.57    309.70 o
   5   3  16      593.71      771.71    195.34 o
   6   3  16       92.63       24.85    191.72 o
   7   3  16     2475.39     2547.82    255.52 o
   8   3  16    35077.24    33453.76    732.63 o
   9   3  16    25048.49    24758.63    651.06 o
  10   3  16      437.46      262.70    240.46 o
  11   3  16     4905.95     4717.99    481.37 o
  12   3  16     5296.81     6154.00    355.71 o
  13   3  16     6134.29     6407.09    364.80 o
  14   3  16      117.04      310.93    285.56 o
  15   3  16     7574.58     8085.60    434.68 o
  16   3  16     9604.61    10320.18    421.50 o
  17   3  16       86.25      111.91    233.33 o
  18   3  16     1294.38      820.41    304.51 o
  19   3  16      930.29      686.23    290.81 o
  20   3  16      366.12        0.00    232.62 o
  21   3  16     1043.05      994.51    237.89 o
  22   3  16      342.53      511.33    232.40 o
   0   4  16     2854.91     2813.69    466.87 o
   1   4  16   111174.85   104438.72   3037.90 o
   2   4  16     2962.37     3273.38    534.88 o
   3   4  16    19399.64    18908.91    545.77 o
   4   4  16     3003.96     3248.04    255.64 o
   5   4  16    17006.17    17235.91    475.54 o
   6   4  16     6334.87     5872.31    302.40 o
   7   4  16    12894.54    12897.24    437.75 o
   8   4  16       72.98       86.91    214.11 o
   9   4  16     8404.97     8317.39    400.12 o
  10   4  16      210.13      365.50    239.16 o
  11   4  16    78051.47    77455.87   1735.19 o
  12   4  16     1153.64     1394.60    289.70 o
  13   4  16     5886.02     6995.80    435.11 o
  14   4  16     9796.48     9095.50    446.20 o
  15   4  16    11681.45    12411.00    534.32 o
  16   4  16     1079.30     1693.22    391.43 o
  17   4  16     1722.94     1834.37    359.00 o
  18   4  16      100.43       44.24    299.74 o
  19   4  16      258.24        0.00    251.40 o
  20   4  16    11099.47    10739.59    568.42 o
  21   4  16      649.62      642.56    240.61 o
  22   4  16      209.45        0.00    232.82 o
   1   5  16    65257.61    63137.79   1598.99 o
   2   5  16     2844.93     2799.87    201.31 o
   3   5  16    32723.00    32277.09    810.47 o
   4   5  16      278.75      277.60    213.00 o
   5   5  16     8108.97     7866.40    336.45 o
   6   5  16     3655.56     4229.39    287.85 o
   7   5  16     4166.89     3737.15    283.46 o
   8   5  16     7991.58     7438.47    333.49 o
   9   5  16    11205.10    12410.79    595.70 o
  10   5  16      457.96      693.23    263.48 o
  11   5  16     2333.75     2688.38    305.03 o
  12   5  16      773.89      593.72    233.10 o
  13   5  16    13150.71    13449.02    638.88 o
  14   5  16      289.85        0.00    228.40 o
  15   5  16       27.69        0.00    235.41 o
  16   5  16     1730.42     1682.29    278.12 o
  17   5  16       30.12        0.00    270.20 o
  18   5  16      688.95      363.50    300.62 o
  19   5  16      483.63       84.41    237.39 o
  20   5  16       82.73        0.00    254.49 o
  21   5  16     2440.04     2758.43    297.58 o
   0   6  16    37274.31    38344.58   1212.12 o
   1   6  16     2198.00     2146.91    250.88 o
   2   6  16      811.36      997.51    226.26 o
   3   6  16     1733.18     1824.46    211.11 o
   4   6  16     3945.02     4444.70    303.04 o
   5   6  16     5684.12     5444.54    257.13 o
   6   6  16     3813.47     4302.80    261.40 o
   7   6  16      742.14      826.75    234.99 o
   8   6  16     2016.62     2379.82    251.32 o
   9   6  16      348.78      896.39    215.29 o
  10   6  16      610.72      762.22    251.47 o
  11   6  16    11608.05    12478.35    405.70 o
  12   6  16      629.74      651.21    236.99 o
  13   6  16      460.60      925.10    246.86 o
  14   6  16      275.90      378.20    252.70 o
  15   6  16     3176.66     3522.13    305.57 o
  16   6  16     1947.69     1855.96    295.84 o
  17   6  16     7054.77     7384.21    325.75 o
  18   6  16      477.88      534.47    238.64 o
  19   6  16      327.05       99.61    249.53 o
  20   6  16     3018.64     3170.53    308.21 o
  21   6  16      269.56      261.72    287.41 o
   1   7  16     1422.98     1705.28    232.55 o
   2   7  16     2717.97     2855.61    232.04 o
   3   7  16     2366.73     2714.01    312.74 o
   4   7  16     4945.06     5166.47    284.71 o
   5   7  16     1487.93     1809.25    246.40 o
   6   7  16       79.07      129.81    224.96 o
   7   7  16     1037.66     1404.92    242.40 o
   8   7  16    12038.53    12555.31    452.94 o
   9   7  16      691.33      307.43    224.53 o
  10   7  16       42.19      377.58    237.34 o
  11   7  16    10727.94    11291.82    575.24 o
  12   7  16     1354.62     2147.56    274.70 o
  13   7  16     9001.78     9262.57    404.33 o
  14   7  16      397.29      260.00    226.87 o
  15   7  16     7349.14     7616.88    321.04 o
  16   7  16     4621.40     4365.64    273.20 o
  17   7  16     5503.03     6387.83    347.38 o
  18   7  16     2751.76     3100.88    287.61 o
  19   7  16       75.81      674.02    289.98 o
  20   7  16       82.18      253.62    282.78 o
   0   8  16     2328.88     3333.51    427.15 o
   1   8  16     8681.79     8264.75    350.89 o
   2   8  16       34.94        0.00    225.81 o
   3   8  16     4214.30     4381.83    293.94 o
   4   8  16      102.77      326.10    252.07 o
   5   8  16     2228.34     1818.86    223.48 o
   6   8  16     6005.24     6198.29    286.43 o
   7   8  16     7898.98     7756.99    313.61 o
   8   8  16      134.59      611.85    206.43 o
   9   8  16    18722.29    18708.75    488.75 o
  10   8  16      175.41      628.48    205.54 o
  11   8  16     5784.17     5418.18    271.39 o
  12   8  16      276.63      484.79    215.11 o
  13   8  16     3819.01     3943.90    309.94 o
  14   8  16     4965.85     5393.09    290.63 o
  15   8  16      934.40     1095.44    264.23 o
  16   8  16      481.25      272.17    250.15 o
  17   8  16     1949.41     2137.15    279.00 o
  18   8  16        0.17      226.13    275.24 o
  19   8  16     1678.64     1976.06    315.14 o
   1   9  16    23978.64    24108.51    634.17 o
   2   9  16     3287.26     3339.86    363.93 o
   3   9  16     8993.08     8616.52    369.16 o
   4   9  16      783.39      669.74    300.15 o
   5   9  16     7172.54     6667.33    318.70 o
   6   9  16     1263.17     1376.94    236.71 o
   7   9  16     1813.15     2266.43    249.56 o
   8   9  16      510.21      268.86    230.61 o
   9   9  16     2582.93     2742.89    257.29 o
  10   9  16       51.33      433.52    251.46 o
  11   9  16     1124.70     1226.00    238.01 o
  12   9  16       24.60      236.47    251.66 o
  13   9  16     3394.52     3389.89    276.51 o
  14   9  16       56.79      354.50    250.15 o
  15   9  16      540.43      748.23    290.08 o
  16   9  16      218.71      537.38    279.68 o
  17   9  16        7.26      240.29    288.78 o
  18   9  16        0.69      381.57    304.91 o
   0  10  16    21093.16    21689.42    950.39 o
   1  10  16        9.59      361.52    279.00 o
   2  10  16     5443.38     4965.33    346.61 o
   3  10  16     6291.45     6496.54    478.25 o
   4  10  16    11212.20    11040.97    601.71 o
   5  10  16     1080.88      566.71    281.83 o
   6  10  16      813.82      759.27    291.44 o
   7  10  16      483.90      186.83    297.47 o
   8  10  16       25.48        0.00    245.67 o
   9  10  16     4527.77     3916.09    298.56 o
  10  10  16     5047.49     4918.07    302.74 o
  11  10  16     3117.79     3622.69    297.27 o
  12  10  16       96.22        0.00    260.50 o
  13  10  16     3655.31     4404.72    319.26 o
  14  10  16     1678.21     2057.83    297.99 o
  15  10  16     8702.22     8579.98    392.78 o
  16  10  16     5402.83     5353.78    395.20 o
  17  10  16     2436.37     3004.11    335.21 o
   1  11  16     1017.06     1392.26    316.50 o
   2  11  16     3691.66     4212.48    401.42 o
   3  11  16      210.80      545.12    325.42 o
   4  11  16     2083.50     2040.73    349.35 o
   5  11  16     1993.77     2755.60    396.28 o
   6  11  16       50.61      260.54    305.93 o
   7  11  16       56.35      390.70    328.71 o
   8  11  16      894.57     1450.45    330.55 o
   9  11  16      130.44        0.00    281.95 o
  10  11  16       39.85      292.12    291.96 o
  11  11  16     4918.86     5638.82    428.98 o
  12  11  16      578.01      925.26    315.58 o
  13  11  16    16219.95    16335.25    767.98 o
  14  11  16      276.54        0.00    311.84 o
  15  11  16     3842.01     4634.75    377.51 o
   0  12  16      449.43     1118.78    534.82 o
   1  12  16       34.55        0.00    444.21 o
   2  12  16      212.53      564.24    365.66 o
   3  12  16     4176.21     3637.48    394.55 o
   4  12  16     1399.25     1692.73    363.89 o
   5  12  16     5617.00     6271.78    443.46 o
   6  12  16       32.52      200.70    347.97 o
   7  12  16        3.65      370.39    410.77 o
   8  12  16     1648.34     1688.76    359.21 o
   9  12  16     7130.73     8208.40    693.04 o
  10  12  16     1198.67      946.51    352.24 o
  11  12  16      539.48     1372.20    334.49 o
  12  12  16       12.90      446.29    329.56 o
  13  12  16     6934.99     6749.58    418.32 o
   1  13  16      333.93      863.10    402.01 o
   2  13  16     2260.39     2481.74    428.11 o
   3  13  16      709.78     1333.11    413.66 o
   4  13  16     1593.79     1662.90    417.80 o
   5  13  16     2418.52     3021.78    439.43 o
   6  13  16      625.15      529.46    404.13 o
   7  13  16     5224.20     4838.50    482.57 o
   8  13  16     1602.67     1596.03    386.67 o
   9  13  16     1648.61     1432.93    364.50 o
  10  13  16       56.46        0.00    348.37 o
   0  14  16     9740.07     7960.28    784.95 o
   1  14  16     4385.86     5756.07    513.06 o
   2  14  16      737.06      959.96    445.96 o
   3  14  16      115.80      214.89    424.25 o
   4  14  16      507.63     1081.03    439.76 o
   5  14  16    16193.60    14282.24    694.36 o
   6  14  16     6741.98     6212.25    537.11 o
   1   1  17     3563.38     3528.49    426.99 o
   2   1  17     3276.54     3136.74    341.95 o
   3   1  17     7494.36     6980.35    369.80 o
   4   1  17     1703.33      997.11    313.58 o
   5   1  17      857.97      968.53    234.54 o
   6   1  17     8212.59     7190.21    298.49 o
   7   1  17     3907.08     3992.99    251.64 o
   8   1  17       74.23      268.01    243.66 o
   9   1  17      835.04      468.96    261.63 o
  10   1  17     6991.99     6496.08    378.62 o
  11   1  17    11270.70    10804.34    421.92 o
  12   1  17     7811.38     7410.88    369.27 o
  13   1  17     5743.63     5638.18    377.06 o
  14   1  17     1138.90      900.92    322.73 o
  15   1  17    25459.74    24183.00    807.95 o
  16   1  17     2409.38     2433.92    423.62 o
  17   1  17     2051.32     2101.07    393.04 o
  18   1  17        9.48      220.62    243.00 o
  19   1  17     1146.89     1199.76    273.73 o
  20   1  17      703.96      654.11    289.25 o
  21   1  17     3793.01     3614.45    349.41 o
  22   1  17       25.89        0.00    272.01 o
   0   2  17    78587.43    78482.28   3692.48 o
   1   2  17     6047.19     5857.46    447.55 o
   2   2  17     4299.78     4936.02    418.75 o
   3   2  17      139.46        0.00    250.47 o
   4   2  17     2312.92     2113.56    261.51 o
   5   2  17    20833.89    19653.33    565.73 o
   6   2  17     4873.45     5142.88    269.68 o
   7   2  17     5911.23     5879.70    294.83 o
   8   2  17       55.10      180.79    240.73 o
   9   2  17     4075.07     4423.42    391.05 o
  10   2  17    14526.70    14017.30    565.89 o
  11   2  17    15300.73    15502.31    543.54 o
  12   2  17     1682.74     2004.85    307.12 o
  13   2  17    52930.72    53287.04   1359.56 o
  14   2  17     9899.62     9426.25    461.81 o
  15   2  17    29250.82    29143.79    860.88 o
  16   2  17      221.16      425.11    331.11 o
  17   2  17    20528.73    20471.50    743.00 o
  18   2  17     4358.69     4020.85    414.69 o
  19   2  17     2521.78     2095.16    302.19 o
  20   2  17      973.72      530.02    304.15 o
  21   2  17       71.18      260.90    309.70 o
  22   2  17     3380.81     3316.01    286.68 o
   1   3  17     1771.65     2324.70    364.06 o
   2   3  17     1783.04     1691.48    354.43 o
   3   3  17      407.44      380.19    276.29 o
   4   3  17     1788.00     2163.56    287.11 o
   5   3  17     5411.01     4821.18    287.92 o
   6   3  17     2516.68     2590.04    217.48 o
   7   3  17     1218.80      987.37    222.79 o
   8   3  17     8803.56     8556.72    360.34 o
   9   3  17     4084.01     3944.39    327.41 o
  10   3  17     7702.28     7081.27    418.92 o
  11   3  17     4235.61     4809.25    328.59 o
  12   3  17    17726.49    17678.60    577.91 o
  13   3  17    15324.93    15905.52    575.66 o
  14   3  17     7633.45     8186.14    506.23 o
  15   3  17    21409.56    21317.29    930.52 o
  16   3  17     8244.49     7876.95    457.73 o
  17   3  17     6438.30     7534.84    413.15 o
  18   3  17      674.43      668.04    273.75 o
  19   3  17      135.92        0.00    289.51 o
  20   3  17      107.89      461.29    310.23 o
  21   3  17     4441.66     4450.78    297.16 o
  22   3  17      776.13     1023.52    282.42 o
   0   4  17    20230.93    18542.57   1198.52 o
   1   4  17    16660.99    16978.21    715.56 o
   2   4  17     9293.36     8668.51    515.48 o
   3   4  17     9975.53    10831.32    397.18 o
   4   4  17      137.21        0.00    219.78 o
   5   4  17     2401.35     2683.30    241.57 o
   6   4  17       57.07        0.00    228.88 o
   7   4  17      690.63      548.07    240.35 o
   8   4  17      926.32      806.78    249.76 o
   9   4  17     1429.99     1450.59    284.48 o
  10   4  17     3809.53     4382.28    384.87 o
  11   4  17     2891.72     3104.77    340.26 o
  12   4  17    14354.37    14234.50    538.42 o
  13   4  17      195.78      227.25    309.00 o
  14   4  17     1905.75     1337.38    335.57 o
  15   4  17     5324.72     5273.57    357.40 o
  16   4  17       99.42        0.00    276.51 o
  17   4  17     1567.07     1386.23    272.49 o
  18   4  17     1558.29     1577.73    293.69 o
  19   4  17      225.91       49.42    303.32 o
  20   4  17      411.29      350.01    320.53 o
  21   4  17      687.37      165.21    263.32 o
   1   5  17    34611.91    32571.44   1218.50 o
   2   5  17    46859.66    45946.03   1087.08 o
   3   5  17    35132.01    33802.54    915.00 o
   4   5  17     9775.64     9172.87    358.40 o
   5   5  17      364.55      507.41    221.61 o
   6   5  17    10502.89    10587.18    400.82 o
   7   5  17    11866.30    11915.73    434.18 o
   8   5  17    16574.99    16784.27    561.22 o
   9   5  17     2922.12     2581.35    358.08 o
  10   5  17     3688.32     2693.34    369.79 o
  11   5  17    11564.83    10953.43    571.83 o
  12   5  17     1154.30     1319.94    322.83 o
  13   5  17     1291.07      842.06    265.59 o
  14   5  17     4574.75     5279.68    341.61 o
  15   5  17    16739.68    16594.05    519.90 o
  16   5  17      447.81      474.47    267.56 o
  17   5  17     1771.69     2186.94    301.75 o
  18   5  17     3886.96     3936.20    340.10 o
  19   5  17     6914.75     7055.41    386.46 o
  20   5  17     1257.79      872.35    279.59 o
  21   5  17     1979.84     2190.40    286.12 o
   0   6  17      685.35      828.96    444.87 o
   1   6  17    21055.49    19648.83    603.40 o
   2   6  17    14131.69    14544.62    498.64 o
   3   6  17     7599.98     8607.22    397.78 o
   4   6  17     1983.91     1910.98    233.80 o
   5   6  17    60632.50    60984.18   1275.92 o
   6   6  17    15271.46    15176.15    483.42 o
   7   6  17      107.17      180.88    244.19 o
   8   6  17     7391.45     7313.25    517.17 o
   9   6  17      142.57       68.77    263.16 o
  10   6  17    10364.59     9812.18    673.66 o
  11   6  17      166.58      477.58    243.44 o
  12   6  17     5949.08     6011.58    318.67 o
  13   6  17    17059.93    17621.95    535.06 o
  14   6  17      296.26      722.28    266.92 o
  15   6  17      259.61        0.00    269.15 o
  16   6  17     3066.76     3181.86    321.54 o
  17   6  17    22376.49    22654.91    648.89 o
  18   6  17       18.41        0.00    235.80 o
  19   6  17       25.21        0.00    246.73 o
  20   6  17    12363.29    11794.54    423.24 o
   1   7  17       21.03        0.00    221.12 o
   2   7  17     6344.73     7147.00    454.40 o
   3   7  17    11568.94    11846.79    519.55 o
   4   7  17    16283.90    16441.90    514.83 o
   5   7  17     5959.63     5515.79    302.40 o
   6   7  17    14377.72    14315.93    459.51 o
   7   7  17    19935.07    19855.62    650.24 o
   8   7  17     1493.50     1389.22    270.89 o
   9   7  17     1527.47     1599.57    289.59 o
  10   7  17     1838.88     2560.42    308.71 o
  11   7  17      668.82      835.08    276.35 o
  12   7  17      371.55      285.78    264.24 o
  13   7  17      155.95      316.56    278.08 o
  14   7  17       29.27        0.00    229.38 o
  15   7  17     8444.21     8537.22    455.05 o
  16   7  17     1291.98     1502.82    245.64 o
  17   7  17     1148.85      917.82    254.77 o
  18   7  17     8073.92     7750.56    381.97 o
  19   7  17     7165.76     7287.80    421.56 o
   0   8  17    15091.47    14838.83    738.27 o
   1   8  17     4074.67     4101.67    361.04 o
   2   8  17     1736.92     1484.01    255.09 o
   3   8  17     3020.57     3124.82    283.28 o
   4   8  17     5136.84     5887.24    345.55 o
   5   8  17    18661.63    18999.98    545.70 o
   6   8  17    13719.31    13769.31    432.37 o
   7   8  17     3863.53     4095.88    271.08 o
   8   8  17     3762.31     4195.29    274.94 o
   9   8  17    21210.58    20909.21    553.27 o
  10   8  17    28708.07    28246.09    734.05 o
  11   8  17     1166.41     1156.08    232.13 o
  12   8  17      811.15     1202.63    231.12 o
  13   8  17     6933.09     7016.53    312.73 o
  14   8  17      252.15      789.07    240.11 o
  15   8  17     3637.88     4238.93    287.88 o
  16   8  17     6930.58     6875.19    333.40 o
  17   8  17      583.96      475.97    270.45 o
  18   8  17      206.62      257.81    278.28 o
   1   9  17    11588.32    12030.25    418.35 o
   2   9  17        4.47        0.00    253.29 o
   3   9  17      252.16      500.54    261.81 o
   4   9  17     3317.81     3521.81    329.38 o
   5   9  17     1922.56     2006.49    301.60 o
   6   9  17     1920.84     2374.26    264.36 o
   7   9  17     8104.31     8384.77    347.63 o
   8   9  17     4163.03     4778.30    306.45 o
   9   9  17     1948.69     2007.51    266.96 o
  10   9  17     2102.23     2792.68    303.34 o
  11   9  17    25467.70    26899.63    948.46 o
  12   9  17    10746.25    11204.08    573.73 o
  13   9  17     2088.15     2366.82    274.30 o
  14   9  17     1075.83     1064.62    265.73 o
  15   9  17     7035.94     7089.86    423.92 o
  16   9  17      415.88      334.21    286.77 o
  17   9  17     5277.40     6046.22    361.55 o
   0  10  17     3072.00     2573.04    555.81 o
   1  10  17     1071.10     1659.84    305.97 o
   2  10  17        9.89      201.43    287.38 o
   3  10  17      540.15     1047.44    285.31 o
   4  10  17     4690.87     5273.12    342.64 o
   5  10  17       53.58      149.00    280.70 o
   6  10  17     1405.20     1481.90    310.38 o
   7  10  17     2035.60     2490.22    309.78 o
   8  10  17      188.96      362.98    287.80 o
   9  10  17     3801.07     3654.99    344.38 o
  10  10  17     5563.63     5976.52    373.97 o
  11  10  17     3698.41     4443.01    327.51 o
  12  10  17      224.88      138.30    272.23 o
  13  10  17     9752.48     9704.17    467.04 o
  14  10  17     2591.59     3936.12    328.48 o
  15  10  17     9442.13     9731.55    418.50 o
  16  10  17     1709.07     2017.22    323.86 o
   1  11  17     6853.11     6747.85    409.38 o
   2  11  17     9162.36     9573.50    487.40 o
   3  11  17     2465.84     2855.59    371.53 o
   4  11  17      316.47     1329.60    347.26 o
   5  11  17     2512.30     3297.44    354.94 o
   6  11  17        5.36        0.00    313.16 o
   7  11  17      679.06      878.37    347.88 o
   8  11  17    12997.84    11963.98    649.90 o
   9  11  17     1196.52     1109.06    342.48 o
  10  11  17      643.73      723.92    353.32 o
  11  11  17      115.62      447.53    327.29 o
  12  11  17     6916.80     7857.45    490.00 o
  13  11  17     5904.84     6789.58    399.08 o
  14  11  17     6500.31     6459.88    381.62 o
   0  12  17     2089.11     1999.82    576.05 o
   1  12  17    16834.76    15566.65    677.23 o
   2  12  17       37.80       62.92    375.88 o
   3  12  17     7970.62     7669.93    509.22 o
   4  12  17     2862.28     3436.84    406.89 o
   5  12  17      205.14      839.55    367.77 o
   6  12  17      692.67      621.34    370.30 o
   7  12  17       43.65      475.29    374.55 o
   8  12  17      305.08      731.95    379.98 o
   9  12  17     3181.98     3690.79    423.33 o
  10  12  17      611.56     1411.95    376.96 o
  11  12  17     1317.20     1603.17    366.28 o
  12  12  17     3449.86     3211.01    424.73 o
   1  13  17    16742.39    15682.00    711.38 o
   2  13  17     3665.08     4698.91    484.51 o
   3  13  17     5005.46     5390.43    493.83 o
   4  13  17      122.30      411.31    411.88 o
   5  13  17     1663.67     1641.00    437.01 o
   6  13  17      142.10      451.07    413.03 o
   7  13  17      330.33      642.93    423.85 o
   8  13  17     1254.19     2585.44    455.13 o
   9  13  17      210.84      907.30    408.01 o
   0  14  17     4879.77     6149.51    760.80 o
   1  14  17     4752.99     5156.20    517.89 o
   2  14  17      943.53     1598.37    456.21 o
   3  14  17     1804.05     1643.56    461.92 o
   0   0  18      845.19     3066.23    885.32 o
   1   0  18    11388.78    11435.47    921.17 o
   2   0  18     7096.75     6983.36    944.59 o
   3   0  18     1447.98     2169.07    482.59 o
   4   0  18     2556.88     3927.19    547.11 o
   5   0  18     1845.23     2140.32    375.05 o
   6   0  18    85239.23    82660.27   2749.31 o
   7   0  18    10917.00    11391.87    624.98 o
   8   0  18     2531.34     2019.37    402.70 o
   9   0  18    18768.62    17879.18    950.60 o
  10   0  18    62863.64    61295.78   2176.51 o
  11   0  18     3741.14     4196.82    626.62 o
  12   0  18     4196.35     3411.97    510.58 o
  13   0  18    16501.64    15952.89   1135.61 o
  14   0  18    11931.08    12498.16    734.96 o
  15   0  18      391.64     1108.25    537.45 o
  16   0  18    17198.43    17370.70   1714.58 o
  17   0  18     1496.21     1617.74    734.18 o
  18   0  18        9.87        0.00    623.34 o
  19   0  18    20775.31    22172.63    911.51 o
  20   0  18    22989.25    23711.64    969.66 o
  21   0  18     6051.00     6282.81    549.04 o
   1   1  18    15904.76    15453.78    685.48 o
   2   1  18      466.26      485.89    315.52 o
   3   1  18    10413.13    10386.97    518.83 o
   4   1  18    63400.04    61151.87   1722.23 o
   5   1  18      179.23        0.00    270.16 o
   6   1  18    12103.21    12402.47    655.64 o
   7   1  18     3626.25     3593.99    293.50 o
   8   1  18    47346.79    46648.52   1148.25 o
   9   1  18     2024.68     2016.16    297.16 o
  10   1  18     6361.52     6488.29    394.08 o
  11   1  18    12686.00    11959.44    510.03 o
  12   1  18    22371.78    20245.90    782.70 o
  13   1  18      662.20      665.72    418.18 o
  14   1  18       16.77      407.40    337.61 o
  15   1  18      307.52      443.39    350.68 o
  16   1  18     1089.26     1136.17    375.88 o
  17   1  18       37.62        0.00    368.66 o
  18   1  18    10468.37    10674.22    687.18 o
  19   1  18       47.81       49.28    271.35 o
  20   1  18      479.36      543.06    293.25 o
  21   1  18     1451.80     1323.15    324.54 o
   0   2  18    16831.09    15860.35   1094.22 o
   1   2  18       22.55      118.92    360.98 o
   2   2  18     9391.30     8971.88    527.72 o
   3   2  18      873.84     1040.75    336.44 o
   4   2  18    18482.03    18502.96    594.18 o
   5   2  18      176.65        0.00    226.36 o
   6   2  18    19452.37    18874.50    605.62 o
   7   2  18     1455.86     1575.19    227.49 o
   8   2  18     1942.27     1764.05    256.00 o
   9   2  18       30.70        0.00    254.80 o
  10   2  18    11552.00    11496.42    524.77 o
  11   2  18      187.49     1183.24    373.86 o
  12   2  18     2654.78     2187.29    439.22 o
  13   2  18     2690.32     2402.61    606.63 o
  14   2  18     3396.57     3323.12    365.15 o
  15   2  18     1914.34     1497.28    348.62 o
  16   2  18    13809.01    13338.36    565.34 o
  17   2  18       76.25      367.40    385.09 o
  18   2  18       39.26      308.98    303.32 o
  19   2  18      111.62      188.86    280.60 o
  20   2  18    11818.62    12292.60    795.71 o
  21   2  18       60.50      334.56    319.29 o
   1   3  18    17109.89    16233.09    714.46 o
   2   3  18    79770.52    77957.58   2338.16 o
   3   3  18    17804.46    16737.04    671.14 o
   4   3  18      262.09      679.07    227.44 o
   5   3  18      780.64      689.17    236.65 o
   6   3  18     5851.20     5940.72    328.37 o
   7   3  18     6381.77     6682.30    298.53 o
   8   3  18     3307.12     3229.18    302.68 o
   9   3  18      683.32      667.94    280.76 o
  10   3  18     1515.18     1908.47    374.09 o
  11   3  18     7442.26     7140.73    462.17 o
  12   3  18     1227.88      955.26    397.59 o
  13   3  18      545.75      115.82    347.64 o
  14   3  18    27391.56    27941.86    984.50 o
  15   3  18     2443.82     3061.35    378.23 o
  16   3  18       17.50        0.00    343.11 o
  17   3  18      484.39      676.28    297.01 o
  18   3  18    13623.35    14634.84    554.55 o
  19   3  18        7.10       58.68    291.46 o
  20   3  18      218.35        0.00    305.49 o
  21   3  18       15.40      406.65    336.88 o
   0   4  18    70444.66    70488.08   3387.08 o
   1   4  18    21125.68    21274.68   1100.72 o
   2   4  18       38.91      105.40    365.53 o
   3   4  18      257.63      129.07    234.73 o
   4   4  18    60459.31    59943.11   1385.27 o
   5   4  18       45.52        0.00    245.28 o
   6   4  18     2082.77     1944.75    261.10 o
   7   4  18     2815.34     2315.83    269.27 o
   8   4  18      819.69      640.38    298.00 o
   9   4  18     7239.02     7423.56    447.40 o
  10   4  18      208.89      382.13    327.32 o
  11   4  18      837.41      830.50    376.32 o
  12   4  18    18009.16    16929.68    732.38 o
  13   4  18    19035.53    18850.76   1062.04 o
  14   4  18     1591.51     1655.08    352.01 o
  15   4  18     2163.92     2461.09    419.69 o
  16   4  18     3798.12     4482.14    366.09 o
  17   4  18       13.44        0.00    264.82 o
  18   4  18      166.70      340.68    287.43 o
  19   4  18     8964.82     9545.96    457.44 o
  20   4  18      942.61      690.28    346.29 o
   1   5  18     4780.08     4150.13    381.99 o
   2   5  18    23399.94    23987.43    701.89 o
   3   5  18      803.42      571.56    290.00 o
   4   5  18     6038.05     5656.03    379.51 o
   5   5  18        4.38       85.49    247.46 o
   6   5  18       77.91        0.00    246.67 o
   7   5  18      157.82      195.07    269.00 o
   8   5  18       78.26      447.80    301.49 o
   9   5  18     1105.19      960.05    379.12 o
  10   5  18    12599.86    11974.27    607.91 o
  11   5  18     9718.33     8779.64    588.23 o
  12   5  18     9903.84     9478.04    572.88 o
  13   5  18      164.65      369.77    369.98 o
  14   5  18    13593.67    13805.89    765.11 o
  15   5  18        0.56      327.35    270.15 o
  16   5  18     7454.81     7675.06    396.13 o
  17   5  18      409.89        0.00    285.98 o
  18   5  18     1138.05      750.45    311.73 o
  19   5  18      212.21      392.83    321.22 o
  20   5  18      530.45      724.04    289.74 o
   0   6  18    19804.79    20425.74   1042.93 o
   1   6  18      142.28      187.68    255.15 o
   2   6  18     3570.90     3796.88    362.16 o
   3   6  18     2013.63     2344.54    263.09 o
   4   6  18      402.29      221.72    243.21 o
   5   6  18      123.04      434.27    228.06 o
   6   6  18       83.33      248.44    240.13 o
   7   6  18     2028.20     2138.21    278.88 o
   8   6  18       51.51        0.00    256.52 o
   9   6  18      513.05      152.78    291.20 o
  10   6  18    12836.75    13082.50    557.75 o
  11   6  18        1.09       74.97    384.34 o
  12   6  18      494.08      330.44    278.36 o
  13   6  18     6688.06     6992.89    371.11 o
  14   6  18     8840.46     9758.53    441.01 o
  15   6  18     3467.91     3826.58    331.10 o
  16   6  18      272.53      691.12    301.26 o
  17   6  18      370.21      667.96    265.93 o
  18   6  18     1370.20     1372.95    278.19 o
  19   6  18       35.13      236.72    256.99 o
   1   7  18     8012.63     8242.44    379.86 o
   2   7  18     8662.00     9076.67    376.97 o
   3   7  18    12025.67    11742.52    497.76 o
   4   7  18      811.02      631.74    247.82 o
   5   7  18      512.81      563.61    256.95 o
   6   7  18      344.55      521.62    255.97 o
   7   7  18     7603.85     8056.49    380.85 o
   8   7  18     4631.65     5292.23    389.29 o
   9   7  18      378.56      792.89    285.86 o
  10   7  18      525.46     1294.99    299.14 o
  11   7  18     3790.25     4447.67    398.16 o
  12   7  18    13282.77    13357.26    537.18 o
  13   7  18        1.80      514.06    300.84 o
  14   7  18     2295.90     2422.73    336.18 o
  15   7  18     4042.60     4589.28    427.75 o
  16   7  18     7548.70     8217.01    368.60 o
  17   7  18      945.98      603.91    254.54 o
  18   7  18     1329.97     1258.38    275.01 o
   0   8  18     9332.32    10835.80    649.15 o
   1   8  18    17842.96    19405.27    625.58 o
   2   8  18     2275.44     2706.24    312.85 o
   3   8  18     1201.27     1320.44    262.57 o
   4   8  18    16038.84    16784.54    723.60 o
   5   8  18       74.26      366.90    251.39 o
   6   8  18     2766.43     3666.65    563.48 o
   7   8  18      164.17       66.23    254.63 o
   8   8  18       38.10      144.15    274.29 o
   9   8  18      262.96      833.79    268.86 o
  10   8  18     4643.23     5672.69    406.07 o
  11   8  18      199.56     1078.07    274.83 o
  12   8  18      540.21      593.01    273.95 o
  13   8  18    12454.13    13088.78    458.86 o
  14   8  18      736.20      587.65    245.35 o
  15   8  18     2202.67     2842.03    315.60 o
  16   8  18      556.53      630.81    272.93 o
  17   8  18      178.37      560.33    288.79 o
   1   9  18      334.94      720.06    276.09 o
   2   9  18      321.30      306.77    250.47 o
   3   9  18       31.23       92.51    280.73 o
   4   9  18     3524.33     3918.74    316.29 o
   5   9  18      266.23      310.13    270.49 o
   6   9  18      562.89      783.98    248.61 o
   7   9  18      993.04     1036.29    259.68 o
   8   9  18      307.72      481.82    261.16 o
   9   9  18       62.05        0.00    272.99 o
  10   9  18     8773.62     8394.42    371.35 o
  11   9  18     2578.63     2957.22    332.99 o
  12   9  18     6721.16     6696.89    357.16 o
  13   9  18       39.96      311.89    268.55 o
  14   9  18     3712.11     3555.67    302.22 o
  15   9  18        1.96       54.38    283.91 o
  16   9  18     4561.95     4749.05    345.55 o
   0  10  18    10995.41    11741.52    697.65 o
   1  10  18     1991.78     2241.80    330.12 o
   2  10  18     6160.33     5670.76    366.79 o
   3  10  18       17.99       45.09    291.74 o
   4  10  18       91.74      469.16    301.93 o
   5  10  18     4416.64     5013.54    374.52 o
   6  10  18      300.96      373.43    320.60 o
   7  10  18       30.31      385.55    310.52 o
   8  10  18     1012.06     1226.22    309.61 o
   9  10  18     3388.07     3714.47    346.43 o
  10  10  18     7886.57     7545.65    408.71 o
  11  10  18     1261.22     1760.40    325.64 o
  12  10  18       35.60      327.70    324.12 o
  13  10  18     1573.31     1997.20    320.13 o
  14  10  18    12338.18    12224.88    456.28 o
   1  11  18     1762.47     1979.41    348.46 o
   2  11  18       13.72        0.00    341.24 o
   3  11  18     5218.70     6242.05    439.72 o
   4  11  18      104.39      481.89    333.98 o
   5  11  18      616.79      887.94    339.42 o
   6  11  18      427.98      581.81    335.69 o
   7  11  18     3020.16     2881.56    390.35 o
   8  11  18     5617.72     5945.37    941.57 o
   9  11  18       41.02      249.02    346.31 o
  10  11  18     1574.09     1650.33    364.01 o
  11  11  18     1800.99     2144.17    383.75 o
  12  11  18    17926.08    18556.48    639.25 o
  13  11  18      689.00      718.51    337.88 o
   0  12  18      107.69     1425.71    571.53 o
   1  12  18     1055.05     1698.30    416.31 o
   2  12  18     1156.57     1789.05    453.33 o
   3  12  18      640.06      860.62    503.23 o
   4  12  18        5.46        0.00    372.47 o
   5  12  18     5420.77     4790.40    448.62 o
   6  12  18     5884.57     5692.78    462.26 o
   7  12  18     2003.21     1621.67    403.81 o
   8  12  18      344.10      411.83    387.99 o
   9  12  18      516.09      858.36    399.32 o
  10  12  18     7427.90     7442.22    507.54 o
   1  13  18      124.65      825.04    467.15 o
   2  13  18    13745.83    13277.60    802.05 o
   3  13  18      225.60      217.43    512.88 o
   4  13  18     3877.94     4115.18    484.86 o
   5  13  18       40.32        0.00    416.05 o
   6  13  18     2786.45     2776.63    461.47 o
   7  13  18      342.48      499.65    433.02 o
   1   1  19     2071.71     1678.07    438.88 o
   2   1  19     1138.94     1658.77    355.40 o
   3   1  19    18444.63    17721.29    869.11 o
   4   1  19      753.86      807.97    355.22 o
   5   1  19    10424.19    10303.42    514.16 o
   6   1  19       25.34        0.00    265.54 o
   7   1  19     1707.90     1542.70    302.77 o
   8   1  19      683.19      771.01    278.26 o
   9   1  19    11978.25    12156.33    472.74 o
  10   1  19     5961.75     6055.03    395.77 o
  11   1  19      168.32       29.08    357.33 o
  12   1  19    20742.98    18201.34    750.06 o
  13   1  19     2404.05     2026.57    473.90 o
  14   1  19      377.15      578.00    450.16 o
  15   1  19       43.31        0.00    444.74 o
  16   1  19    17901.58    18401.30    820.06 o
  17   1  19     3705.14     4424.10    454.02 o
  18   1  19      103.09       51.23    408.04 o
  19   1  19     1643.44     1900.82    444.26 o
  20   1  19      664.04      684.41    301.82 o
   0   2  19     3772.28     3351.12    680.58 o
   1   2  19     1531.56     1530.56    392.05 o
   2   2  19    25091.70    26215.74    989.36 o
   3   2  19     8001.27     8362.26    495.13 o
   4   2  19       36.57        0.00    278.59 o
   5   2  19     6016.96     5505.29    312.79 o
   6   2  19      285.29        0.00    237.26 o
   7   2  19    20734.75    19978.05    696.35 o
   8   2  19      167.09       79.43    267.28 o
   9   2  19      126.22      317.12    265.43 o
  10   2  19     5973.75     5175.20    424.40 o
  11   2  19    32118.85    30682.49   1211.23 o
  12   2  19     1251.22      467.04    431.09 o
  13   2  19     2170.48     1504.87    484.35 o
  14   2  19    13382.69    14039.52    688.88 o
  15   2  19      202.82        0.00    467.82 o
  16   2  19     6141.94     6974.12    459.12 o
  17   2  19     5184.92     4926.85    468.05 o
  18   2  19       81.23      145.91    411.39 o
  19   2  19     3369.57     3644.25    476.09 o
  20   2  19     4198.26     3981.39    368.75 o
   1   3  19     4456.24     4349.92    448.21 o
   2   3  19     4398.87     4454.64    449.91 o
   3   3  19    19952.89    19917.68    829.09 o
   4   3  19     4323.11     3674.84    287.79 o
   5   3  19     2041.73     1925.96    274.11 o
   6   3  19      143.85      382.05    254.46 o
   7   3  19     1848.74     1859.82    262.88 o
   8   3  19      277.06      452.54    227.79 o
   9   3  19    13160.17    13171.99    521.46 o
  10   3  19    13220.12    13172.68    693.20 o
  11   3  19      623.52      702.53    393.42 o
  12   3  19    24342.07    24044.99   1180.13 o
  13   3  19     4762.31     4857.68    488.01 o
  14   3  19     4149.93     3438.28    477.16 o
  15   3  19        0.23        0.00    426.29 o
  16   3  19    17532.20    17050.89    652.09 o
  17   3  19     1255.35      918.66    390.54 o
  18   3  19       46.06       46.43    330.78 o
  19   3  19      332.99      319.51    351.70 o
  20   3  19      131.31        0.00    337.74 o
   0   4  19     8693.31     8544.41    851.94 o
   1   4  19    12826.74    13300.32    848.50 o
   2   4  19       79.52      514.86    390.06 o
   3   4  19     2103.56     2056.18    289.55 o
   4   4  19    26258.19    26853.42    783.92 o
   5   4  19      669.91      635.02    316.26 o
   6   4  19     2563.11     2906.94    350.29 o
   7   4  19     1663.13     1482.19    273.63 o
   8   4  19     1942.96     1713.43    319.78 o
   9   4  19     2295.88     1473.94    353.21 o
  10   4  19     5099.79     4889.55    466.17 o
  11   4  19     7197.53     7586.69    529.28 o
  12   4  19     5609.67     4803.29    482.55 o
  13   4  19       12.08        5.68    411.05 o
  14   4  19    10611.10     9789.33    849.26 o
  15   4  19     2129.08     1129.70    456.22 o
  16   4  19     2379.85     2951.20    417.63 o
  17   4  19      290.57      130.64    335.30 o
  18   4  19      618.97      455.09    296.48 o
  19   4  19     5885.54     6533.43    470.25 o
  20   4  19      356.87      136.73    335.14 o
   1   5  19     1455.10     1011.47    350.98 o
   2   5  19    35837.72    33732.24    901.00 o
   3   5  19      187.75      249.05    264.88 o
   4   5  19      106.28        0.00    304.84 o
   5   5  19    11807.70    12072.31    557.37 o
   6   5  19     2197.93     2365.58    301.91 o
   7   5  19       32.23      413.42    271.12 o
   8   5  19     2602.17     2673.91    344.12 o
   9   5  19     2388.94     2447.88    419.35 o
  10   5  19      211.27     1060.51    496.79 o
  11   5  19     1147.81     1410.65    418.29 o
  12   5  19     1486.47     1843.15    437.13 o
  13   5  19     1105.55      271.34    428.50 o
  14   5  19     2682.55     1890.80    467.51 o
  15   5  19      250.71        0.00    319.85 o
  16   5  19     1872.54     2499.05    308.57 o
  17   5  19    12714.26    13351.16    500.26 o
  18   5  19     5681.21     6754.93    400.04 o
  19   5  19     6642.68     6965.98    419.94 o
   0   6  19     5138.61     5288.29    678.13 o
   1   6  19     5854.83     6026.39    354.18 o
   2   6  19    12600.39    12024.73    472.01 o
   3   6  19     5683.35     6287.97    347.96 o
   4   6  19    12646.38    13947.08    613.41 o
   5   6  19      459.51      750.34    272.73 o
   6   6  19    13507.38    14532.61    504.12 o
   7   6  19    13569.57    13353.77    562.32 o
   8   6  19      567.91      916.20    297.73 o
   9   6  19    11522.87    11306.91    775.29 o
  10   6  19      931.30      695.76    316.11 o
  11   6  19      206.63      814.99    328.77 o
  12   6  19     3067.94     2454.77    364.66 o
  13   6  19      315.97      232.53    378.83 o
  14   6  19      291.71      461.19    407.05 o
  15   6  19     5588.45     6262.24    394.21 o
  16   6  19    23257.27    25005.17    717.81 o
  17   6  19     4504.03     4788.09    378.57 o
  18   6  19      141.04      543.81    287.04 o
   1   7  19      500.21      954.86    273.33 o
   2   7  19     2785.53     3511.56    329.63 o
   3   7  19      575.75      752.45    312.41 o
   4   7  19    27448.97    26277.06    775.29 o
   5   7  19       24.64      132.99    254.38 o
   6   7  19    11190.29    11726.43    475.62 o
   7   7  19    12009.44    11208.69    484.57 o
   8   7  19    22103.89    21924.95    830.81 o
   9   7  19      128.55      373.49    296.00 o
  10   7  19     6178.52     7146.71    481.47 o
  11   7  19     1639.84     1824.41    328.89 o
  12   7  19      182.32      352.10    349.58 o
  13   7  19     3831.34     3820.76    379.45 o
  14   7  19        5.34      982.57    345.05 o
  15   7  19      258.37      377.68    278.23 o
  16   7  19      176.13      492.94    316.12 o
  17   7  19    12426.68    13937.81    577.22 o
   0   8  19      993.73      648.55    492.66 o
   1   8  19     2402.46     2252.21    322.15 o
   2   8  19      701.35      665.74    318.55 o
   3   8  19     4605.26     4422.81    343.91 o
   4   8  19      355.59      494.18    256.50 o
   5   8  19     9377.48     9557.02    409.59 o
   6   8  19    18986.67    18998.64    712.07 o
   7   8  19     7341.48     7790.28    422.27 o
   8   8  19     4266.88     4366.93    464.86 o
   9   8  19     7426.66     7278.99    381.08 o
  10   8  19     2177.19     2048.79    394.46 o
  11   8  19     2091.97     1947.46    350.70 o
  12   8  19     4100.68     4944.50    343.48 o
  13   8  19       10.53      204.70    292.98 o
  14   8  19      100.94      385.62    267.78 o
  15   8  19     1519.06     1616.42    281.91 o
  16   8  19     7604.50     7516.89    355.19 o
   1   9  19      616.85      439.77    288.33 o
   2   9  19     1892.57     1531.56    301.75 o
   3   9  19    13143.49    12945.36    481.55 o
   4   9  19    15005.87    15270.72    523.45 o
   5   9  19    10992.65    10476.80    445.22 o
   6   9  19     2850.36     2700.67    313.00 o
   7   9  19    18373.23    18075.58    595.37 o
   8   9  19    14733.78    16072.18    770.40 o
   9   9  19    13898.53    14259.77    484.11 o
  10   9  19     1845.12     2153.41    291.00 o
  11   9  19      489.32      538.34    276.85 o
  12   9  19     9564.37    10679.55    425.76 o
  13   9  19     5442.14     5830.30    405.36 o
  14   9  19      309.44      447.20    293.15 o
  15   9  19       10.04        0.00    298.86 o
   0  10  19     3328.26     3017.49    503.71 o
   1  10  19     2369.84     1901.78    416.77 o
   2  10  19        7.33      434.44    303.45 o
   3  10  19       78.14      471.33    309.73 o
   4  10  19     3687.43     3390.57    346.49 o
   5  10  19     9203.88     9148.97    432.08 o
   6  10  19     5442.41     5333.04    439.65 o
   7  10  19    14270.08    14733.05    566.84 o
   8  10  19     3421.64     3954.68    384.57 o
   9  10  19     1384.62     1624.05    326.73 o
  10  10  19     5951.75     6129.05    507.42 o
  11  10  19     8484.49     7954.30    617.29 o
  12  10  19      141.38      731.51    319.58 o
  13  10  19       21.17      270.01    347.41 o
   1  11  19     2018.49     2252.68    385.58 o
   2  11  19     6985.21     7492.28    472.22 o
   3  11  19     5512.96     5852.16    447.38 o
   4  11  19     1325.15     1398.32    363.28 o
   5  11  19       43.18      659.95    350.21 o
   6  11  19       39.48      143.37    350.02 o
   7  11  19       17.40      242.51    457.01 o
   8  11  19       47.27      742.44    549.56 o
   9  11  19     1626.52     2437.22    404.17 o
  10  11  19     2496.04     2870.73    392.68 o
  11  11  19       78.74      833.32    369.94 o
   0  12  19     5774.93     5996.60    705.81 o
   1  12  19     1033.47     1048.64    420.81 o
   2  12  19       48.47      765.22    415.56 o
   3  12  19     8469.72     8740.25    559.81 o
   4  12  19    11282.53    10777.80    603.70 o
   5  12  19      359.47      706.60    394.90 o
   6  12  19      432.12      320.37    395.26 o
   7  12  19      871.40     1641.98    415.72 o
   8  12  19      967.28      968.66    406.45 o
   1  13  19     1458.55     1609.61    456.14 o
   2  13  19    13113.30    12530.85    660.92 o
   3  13  19       19.81       70.88    438.72 o
   0   0  20     7034.77     7046.58   1166.03 o
   1   0  20    10811.13    10413.10    950.73 o
   2   0  20      983.83     1388.10    537.55 o
   3   0  20    23773.10    25808.16   1604.22 o
   4   0  20     7149.57     6499.06    671.71 o
   5   0  20    93880.45    90537.48   3003.23 o
   6   0  20      221.19      413.70    415.51 o
   7   0  20    51418.07    48862.16   1763.21 o
   8   0  20    25259.45    25472.04   1271.13 o
   9   0  20    51782.19    50570.98   1673.76 o
  10   0  20     5489.41     4697.63    625.18 o
  11   0  20    22285.83    21111.37   1165.84 o
  12   0  20     5089.98     5630.00    808.92 o
  13   0  20      636.15      245.83    585.48 o
  14   0  20    11027.49     9089.21    832.79 o
  15   0  20      953.31      966.95    825.63 o
  16   0  20     5398.62     5028.56    974.56 o
  17   0  20     1139.48      500.29    841.15 o
  18   0  20      118.92      644.16    570.54 o
  19   0  20      424.19     1531.45    622.31 o
  20   0  20    21447.40    24160.45   1510.93 o
   1   1  20     1406.99     1677.00    509.06 o
   2   1  20      561.78        0.00    379.77 o
   3   1  20    25218.40    25471.53    902.25 o
   4   1  20     3964.73     3576.60    421.76 o
   5   1  20    33516.59    33916.88   1081.84 o
   6   1  20     9366.84     8319.07    422.83 o
   7   1  20    43314.76    41069.19   1089.65 o
   8   1  20      596.26      800.69    334.63 o
   9   1  20    31084.22    30729.12    840.91 o
  10   1  20    14020.28    14377.29    657.09 o
  11   1  20     6208.25     5954.21    490.31 o
  12   1  20     1859.98      947.28    408.90 o
  13   1  20    10980.11     9797.53    657.36 o
  14   1  20      245.44      212.37    464.35 o
  15   1  20     3248.72     2948.26    534.76 o
  16   1  20      970.53     1391.11    535.68 o
  17   1  20     2178.34     1669.71    553.37 o
  18   1  20     5922.96     6050.78    524.87 o
  19   1  20     2342.26     2918.55    478.66 o
  20   1  20      317.73      931.50    542.00 o
   0   2  20       71.14        0.00    592.52 o
   1   2  20    10072.57    10375.39    669.03 o
   2   2  20     2986.93     3165.12    444.95 o
   3   2  20     1432.53     1651.31    406.21 o
   4   2  20        6.29        0.00    302.14 o
   5   2  20    16400.70    15110.18    511.45 o
   6   2  20     1891.10     1778.36    347.52 o
   7   2  20     1154.04     1109.58    339.96 o
   8   2  20      849.80      785.52    336.94 o
   9   2  20    11092.51    11170.65    445.79 o
  10   2  20     1845.68     1950.78    401.44 o
  11   2  20     3774.07     3836.55    449.10 o
  12   2  20      283.95      728.68    445.41 o
  13   2  20      104.96        0.00    454.99 o
  14   2  20      130.93      950.30    448.99 o
  15   2  20     5778.24     4548.91    549.36 o
  16   2  20      320.00        0.00    459.48 o
  17   2  20     4503.57     4622.96    656.64 o
  18   2  20      155.56        0.00    433.70 o
  19   2  20     5506.21     6963.72    733.56 o
   1   3  20    25975.13    26029.05   1110.10 o
   2   3  20      481.68      671.86    404.28 o
   3   3  20     7700.87     7794.04    548.94 o
   4   3  20      335.80      293.41    271.68 o
   5   3  20    22715.38    22114.49    660.29 o
   6   3  20     6996.19     6360.98    362.52 o
   7   3  20     4256.41     4052.80    388.55 o
   8   3  20     2103.74     2073.78    313.33 o
   9   3  20     2488.24     2365.06    375.18 o
  10   3  20     5210.76     5338.58    527.61 o
  11   3  20     3186.22     3568.24    466.81 o
  12   3  20     1691.05     1483.70    440.12 o
  13   3  20    10926.82    12206.67    662.65 o
  14   3  20      727.81      751.16    452.83 o
  15   3  20       26.72        0.00    442.28 o
  16   3  20       11.73        0.00    457.32 o
  17   3  20    16728.94    14393.29    748.96 o
  18   3  20     2649.51     1945.65    462.76 o
  19   3  20     7447.36     7267.34    564.24 o
   0   4  20      211.03      664.13    660.18 o
   1   4  20     9263.77     9495.07    662.53 o
   2   4  20      360.85      317.51    404.54 o
   3   4  20    32863.80    31417.30    990.31 o
   4   4  20     3699.55     3500.24    366.76 o
   5   4  20     2245.79     2104.30    324.85 o
   6   4  20      528.68      306.43    334.32 o
   7   4  20    16487.49    17069.96    685.62 o
   8   4  20    10627.00    10946.98    457.44 o
   9   4  20      406.27      597.01    401.64 o
  10   4  20    10676.90    10177.22    593.99 o
  11   4  20     2132.74     2722.70    537.32 o
  12   4  20     5989.79     5574.92    520.95 o
  13   4  20      103.54        0.00    430.46 o
  14   4  20     7017.89     6332.67    803.66 o
  15   4  20    22626.83    21160.09    892.54 o
  16   4  20     3461.26     3112.05    533.68 o
  17   4  20     2290.98     2358.15    471.29 o
  18   4  20      851.12      744.47    353.28 o
  19   4  20     9026.66     9065.31    518.61 o
   1   5  20    23263.63    21644.71    894.86 o
   2   5  20     3727.13     3464.32    314.07 o
   3   5  20     3532.97     3912.27    337.76 o
   4   5  20     4092.41     4191.73    386.97 o
   5   5  20    18202.40    17930.48    716.91 o
   6   5  20     1485.21     1636.40    365.75 o
   7   5  20     1181.97     1045.64    352.30 o
   8   5  20      178.12        0.00    359.33 o
   9   5  20      550.79      763.53    415.09 o
  10   5  20    14328.39    15435.86    712.28 o
  11   5  20      146.74      578.06    429.53 o
  12   5  20     7730.54     7671.98    568.76 o
  13   5  20     5201.07     4924.46    525.76 o
  14   5  20     1489.70     1702.25    558.48 o
  15   5  20     1163.73     1932.94    384.05 o
  16   5  20     4691.12     4243.17    468.68 o
  17   5  20     2953.76     3214.53    358.10 o
  18   5  20     1071.02      731.39    336.80 o
   0   6  20      914.81      613.97    518.58 o
   1   6  20     4628.80     4892.83    379.11 o
   2   6  20    12251.70    11865.93    482.23 o
   3   6  20       37.30       12.39    288.59 o
   4   6  20     1595.69     1656.37    291.10 o
   5   6  20     2332.25     2659.67    401.27 o
   6   6  20     5030.55     5454.62    401.28 o
   7   6  20     2575.65     2776.50    377.47 o
   8   6  20      803.91     1169.52    323.37 o
   9   6  20        6.74        0.00    319.91 o
  10   6  20      734.89     1228.51    344.59 o
  11   6  20    16776.11    16164.10    650.79 o
  12   6  20        4.61        0.00    346.74 o
  13   6  20      626.02     1529.46    314.48 o
  14   6  20     1692.18     2037.91    395.83 o
  15   6  20     7497.99     7506.46    451.03 o
  16   6  20      508.99      235.03    353.12 o
  17   6  20     2573.35     2703.79    377.04 o
   1   7  20      905.12     1186.39    313.08 o
   2   7  20     2138.48     3023.12    342.49 o
   3   7  20     2882.61     3027.35    366.47 o
   4   7  20     2716.81     3800.09    379.73 o
   5   7  20    10462.57    10678.94    467.53 o
   6   7  20     3618.36     3688.34    325.29 o
   7   7  20       82.26      541.13    303.29 o
   8   7  20     4685.63     5268.90    364.69 o
   9   7  20    15385.02    17227.15    689.93 o
  10   7  20      409.72      105.90    347.20 o
  11   7  20       61.04      446.22    423.72 o
  12   7  20        9.47       70.42    327.99 o
  13   7  20     1545.38     2033.39    368.63 o
  14   7  20       54.46      746.75    356.95 o
  15   7  20       60.92        0.00    508.28 o
  16   7  20     1052.60     1297.33    312.44 o
   0   8  20       98.57       39.59    500.75 o
   1   8  20       68.72       85.89    307.94 o
   2   8  20     1542.03     1252.22    340.57 o
   3   8  20     8319.08     9627.73    521.95 o
   4   8  20      317.03      874.95    306.77 o
   5   8  20     3718.25     5379.89    424.50 o
   6   8  20       31.51      383.39    319.82 o
   7   8  20     8962.20     9126.30    542.78 o
   8   8  20      680.44      501.85    345.47 o
   9   8  20     1162.18     1359.34    319.19 o
  10   8  20     4390.32     5127.46    358.81 o
  11   8  20      455.11       23.77    328.19 o
  12   8  20     2151.70     2517.25    320.34 o
  13   8  20        4.21        0.00    291.62 o
  14   8  20       10.36      632.03    303.23 o
  15   8  20     4281.15     5148.42    344.31 o
   1   9  20     6353.94     6807.94    413.94 o
   2   9  20     1358.33     1931.65    340.17 o
   3   9  20      518.43      630.76    320.16 o
   4   9  20      895.52     1257.33    308.80 o
   5   9  20     5805.48     5779.99    371.85 o
   6   9  20      452.08     1039.37    335.18 o
   7   9  20     2474.08     2917.57    312.61 o
   8   9  20     1217.88     1365.09    304.57 o
   9   9  20     1103.92     1411.43    294.25 o
  10   9  20     4863.13     4759.33    340.31 o
  11   9  20        0.69      166.33    392.09 o
  12   9  20     5380.32     5446.41    431.38 o
  13   9  20     1177.30     1186.85    306.16 o
  14   9  20     1267.12     1744.90    317.94 o
   0  10  20     4397.04     4210.51    548.56 o
   1  10  20     3473.72     4938.54    699.76 o
   2  10  20     5390.34     5797.63    388.98 o
   3  10  20        6.39        0.00    317.23 o
   4  10  20       48.46      284.60    315.66 o
   5  10  20     1702.76     1808.75    341.65 o
   6  10  20    11841.09    12323.33    530.43 o
   7  10  20     4079.52     5003.77    415.26 o
   8  10  20      406.39      816.92    342.75 o
   9  10  20       83.32      525.86    323.49 o
  10  10  20       85.50      318.82    327.74 o
  11  10  20    14914.59    14155.57    764.46 o
  12  10  20     1057.27     1223.45    373.05 o
   1  11  20      674.76     1043.20    381.19 o
   2  11  20     3609.45     3901.39    430.26 o
   3  11  20     8385.68     8774.09    515.37 o
   4  11  20     5833.27     5853.53    435.31 o
   5  11  20     2596.22     2881.27    392.78 o
   6  11  20     1123.08      979.71    372.94 o
   7  11  20      202.45      494.06    384.76 o
   8  11  20     5267.35     5914.56    467.49 o
   9  11  20    14287.30    14154.91    972.10 o
   0  12  20     3710.01     6145.97    736.50 o
   1  12  20     6326.22     6429.95    735.34 o
   2  12  20      257.39        0.00    426.02 o
   3  12  20      154.64        0.00    474.25 o
   4  12  20       32.47      319.01    423.73 o
   5  12  20     3508.99     3814.93    456.73 o
   6  12  20     1297.26      699.90    411.26 o
   1   1  21    13120.74    13836.95    929.82 o
   2   1  21     1758.01     2697.69    509.87 o
   3   1  21     7693.68     7228.29    505.72 o
   4   1  21    17375.13    16742.42    721.19 o
   5   1  21     2237.90     1603.42    314.32 o
   6   1  21      708.92      687.47    312.36 o
   7   1  21     2068.83     1475.06    346.79 o
   8   1  21    24759.52    22136.16    898.51 o
   9   1  21     2513.49     2553.92    531.47 o
  10   1  21       57.19      215.36    390.72 o
  11   1  21     7678.66     8710.50    566.30 o
  12   1  21     1038.80      975.88    424.89 o
  13   1  21       38.65        0.00    477.66 o
  14   1  21      596.59      415.75    501.50 o
  15   1  21      517.16        0.00    498.80 o
  16   1  21      179.33        0.00    524.54 o
  17   1  21     2317.57     2836.38    601.91 o
  18   1  21     1197.07     1061.39    583.32 o
   0   2  21     3806.25     5767.45   2353.66 o
   1   2  21    29094.82    27940.80   1433.69 o
   2   2  21    18020.39    18176.62    811.42 o
   3   2  21     5695.22     7313.32    602.49 o
   4   2  21    16370.24    16578.27    825.40 o
   5   2  21     5359.73     5433.11    379.09 o
   6   2  21    35620.74    33049.69    942.95 o
   7   2  21    12812.40    12756.42    568.22 o
   8   2  21      323.38      199.06    349.81 o
   9   2  21    13072.83    12532.93    825.90 o
  10   2  21     9852.42     9317.04    564.45 o
  11   2  21    28384.22    27804.98   1003.77 o
  12   2  21       10.16       83.22    456.14 o
  13   2  21     2653.15     2235.78    515.82 o
  14   2  21      384.33      331.55    461.76 o
  15   2  21    18165.48    15805.85    794.48 o
  16   2  21      576.70      733.81    488.67 o
  17   2  21      193.29        0.00    540.29 o
  18   2  21      235.54      479.05    559.10 o
   1   3  21    33137.14    33660.63   1342.02 o
   2   3  21     1968.30     2162.72    453.10 o
   3   3  21    17457.65    16960.98    791.76 o
   4   3  21    17357.37    17172.81    636.34 o
   5   3  21     4101.74     3843.28    358.37 o
   6   3  21      181.45      520.52    320.47 o
   7   3  21      909.71     1271.04    509.10 o
   8   3  21    23056.65    21036.19    757.54 o
   9   3  21     7459.02     6973.35    441.08 o
  10   3  21      383.64      267.37    447.24 o
  11   3  21     3489.69     3701.86    558.07 o
  12   3  21      887.45      665.38    446.26 o
  13   3  21     5175.15     4988.73    532.22 o
  14   3  21       27.08      800.84    530.59 o
  15   3  21       11.24      332.71    473.50 o
  16   3  21        6.30      833.30    496.84 o
  17   3  21       25.79      683.92    512.79 o
  18   3  21      172.00      220.71    572.43 o
   0   4  21     5218.62     5010.56    832.04 o
   1   4  21     3795.03     3143.19    553.60 o
   2   4  21      711.06      886.58    451.17 o
   3   4  21     8599.08     9208.63    456.47 o
   4   4  21     1009.53      792.38    327.67 o
   5   4  21      589.96      527.14    320.08 o
   6   4  21     1717.10     2032.87    368.93 o
   7   4  21      786.99     1054.74    401.47 o
   8   4  21     7256.11     6951.50    508.69 o
   9   4  21      481.35      250.51    419.09 o
  10   4  21      439.19        0.00    414.68 o
  11   4  21     3455.03     3695.50    492.17 o
  12   4  21       20.20      374.52    488.74 o
  13   4  21     1714.18     1734.75    477.17 o
  14   4  21      285.88      233.05    718.36 o
  15   4  21     8240.78     6943.74    610.33 o
  16   4  21     2483.26     1754.83    516.45 o
  17   4  21       47.48        0.00    503.67 o
   1   5  21      532.86        0.00    418.37 o
   2   5  21     5690.49     5711.33    406.04 o
   3   5  21      252.08      332.54    296.11 o
   4   5  21     2907.25     4068.22    397.04 o
   5   5  21        8.19        0.00    369.04 o
   6   5  21     5886.77     5635.94    450.62 o
   7   5  21    11342.02    10808.98    688.32 o
   8   5  21     5179.99     4249.93    446.53 o
   9   5  21     3067.87     3577.80    512.42 o
  10   5  21      621.87       21.76    425.56 o
  11   5  21    10636.97    11143.05    655.49 o
  12   5  21       86.82      221.04    456.09 o
  13   5  21    10454.19    10747.11    724.93 o
  14   5  21     3341.90     2556.49    519.69 o
  15   5  21     2560.27     2344.89    519.49 o
  16   5  21        0.59        0.00    492.72 o
  17   5  21    18884.63    19304.79    788.17 o
   0   6  21    15079.40    15054.38    935.38 o
   1   6  21      628.89      491.09    327.97 o
   2   6  21     3127.57     3806.09    351.36 o
   3   6  21       93.69      224.68    308.11 o
   4   6  21    18691.64    19517.18    643.95 o
   5   6  21     8822.46     8528.63    473.64 o
   6   6  21     7531.21     7489.56    562.28 o
   7   6  21      623.53      120.88    446.16 o
   8   6  21     3226.88     2879.54    455.72 o
   9   6  21    21926.16    21515.90    872.16 o
  10   6  21      273.29      441.92    343.48 o
  11   6  21      942.02      856.41    360.08 o
  12   6  21     2240.94     2054.29    388.12 o
  13   6  21     9704.20    10413.18    742.48 o
  14   6  21     1206.98     1522.35    405.10 o
  15   6  21     1640.03     2078.06    427.23 o
  16   6  21     5033.94     5503.17    582.84 o
   1   7  21     5262.87     5374.23    373.01 o
   2   7  21    15987.25    15348.38    617.26 o
   3   7  21      831.14     1335.26    353.72 o
   4   7  21     1037.76      770.86    350.38 o
   5   7  21     4062.82     4910.65    381.21 o
   6   7  21      692.25      744.63    350.60 o
   7   7  21    20677.14    22063.44    714.99 o
   8   7  21        7.51      313.00    317.90 o
   9   7  21      378.86      874.05    325.97 o
  10   7  21     1478.11     1198.96    385.24 o
  11   7  21     9096.01     8772.29    619.60 o
  12   7  21     3771.24     3733.30    429.62 o
  13   7  21     1467.94     1510.84    472.07 o
  14   7  21     1520.12     2025.28    430.26 o
  15   7  21      630.59      808.66    385.20 o
   0   8  21     2122.28     2257.00    494.28 o
   1   8  21      846.84     1110.87    336.85 o
   2   8  21      932.33     1106.59    351.50 o
   3   8  21      681.24      577.25    400.13 o
   4   8  21     1169.05     1378.78    350.41 o
   5   8  21    39386.28    40879.61   1181.06 o
   6   8  21     1341.37     2006.20    359.95 o
   7   8  21     4496.73     5649.31    413.27 o
   8   8  21     6424.28     7595.79    503.19 o
   9   8  21    17595.20    17338.98    896.21 o
  10   8  21     9244.66     9224.36    437.83 o
  11   8  21     1697.74     1575.35    324.32 o
  12   8  21     4437.19     4229.37    425.30 o
  13   8  21        7.10        0.00    302.82 o
  14   8  21     6129.20     6564.37    582.54 o
   1   9  21      457.42      423.84    370.00 o
   2   9  21     2485.18     2419.47    400.19 o
   3   9  21    20519.68    20899.21    904.51 o
   4   9  21     5069.28     5570.98    401.58 o
   5   9  21     1161.40     1495.68    343.86 o
   6   9  21      381.22     1096.66    339.33 o
   7   9  21     9674.77     9984.45    518.62 o
   8   9  21    15447.08    16115.86    900.86 o
   9   9  21     1553.05     1710.98    319.81 o
  10   9  21     2985.82     2972.88    326.81 o
  11   9  21       29.69      370.00    299.86 o
  12   9  21     7715.60     8414.69    658.85 o
   0  10  21      660.63      219.32    489.40 o
   1  10  21     8408.13     8875.86    475.20 o
   2  10  21     2090.52     1936.52    349.58 o
   3  10  21      353.48      903.18    341.81 o
   4  10  21       69.51      336.72    328.93 o
   5  10  21     5309.85     5820.24    424.95 o
   6  10  21     9482.12    10595.11    508.26 o
   7  10  21     5609.00     6417.41    611.83 o
   8  10  21      486.58      894.82    358.38 o
   9  10  21       37.26      103.58    331.76 o
  10  10  21     4120.16     4804.78    522.73 o
   1  11  21    11760.43    11376.09    574.98 o
   2  11  21       23.44        0.00    387.56 o
   3  11  21     8668.93     8612.25    528.29 o
   4  11  21     2183.98     2341.47    399.09 o
   5  11  21     1129.36     1099.18    383.64 o
   6  11  21      832.18     1277.31    383.05 o
   7  11  21     1400.46     1959.99    418.58 o
   0   0  22    35409.11    33656.59   2720.74 o
   1   0  22    17286.00    17990.78   1315.65 o
   2   0  22     2792.68     5211.93   1022.08 o
   3   0  22       94.48      805.82    592.14 o
   4   0  22     4928.15     3485.12    661.32 o
   5   0  22    27338.41    27611.95   1177.16 o
   6   0  22    11599.48     9749.96    677.64 o
   7   0  22     1490.37     1127.38    484.48 o
   8   0  22     3528.78     3191.01    618.64 o
   9   0  22     4099.26     3441.71    641.24 o
  10   0  22    14240.62    13740.91    952.96 o
  11   0  22     3194.10     3517.84    677.41 o
  12   0  22     8755.66     8703.19    844.88 o
  13   0  22    26806.24    22714.51   1699.55 o
  14   0  22     1008.96      646.92   1139.86 o
  15   0  22     5193.78     5119.02   1547.51 o
  16   0  22     3036.87     3320.85    950.73 o
  17   0  22    21265.76    19456.15   4351.03 o
   1   1  22      141.44      656.49    496.62 o
   2   1  22    39773.13    38199.22   1504.87 o
   3   1  22    14591.63    13406.31    721.26 o
   4   1  22    15210.70    14456.14    709.16 o
   5   1  22      611.70      306.24    312.16 o
   6   1  22     4772.03     5131.49    395.48 o
   7   1  22     7488.16     7017.36    441.50 o
   8   1  22    21514.84    21981.49    849.26 o
   9   1  22      518.83      828.08    419.53 o
  10   1  22      706.26        0.00    406.80 o
  11   1  22     1764.73     1214.69    446.15 o
  12   1  22    10408.64    10473.82    632.19 o
  13   1  22      327.93      646.80    591.03 o
  14   1  22     3895.78     3523.94    584.82 o
  15   1  22    12851.12    11914.37    768.69 o
  16   1  22      103.61        0.00    559.27 o
  17   1  22       27.18      936.03    630.55 o
   0   2  22    15603.37    18759.82   2576.79 o
   1   2  22      114.96      406.44    488.00 o
   2   2  22     1306.78     1514.49   1117.86 o
   3   2  22      594.35     1667.45    463.80 o
   4   2  22    11572.49    11205.84    478.99 o
   5   2  22     1548.30     1769.45    399.23 o
   6   2  22     6984.83     6867.47    512.47 o
   7   2  22       66.29        0.00    407.32 o
   8   2  22      929.72     1869.61    482.43 o
   9   2  22     6163.24     6587.51    534.34 o
  10   2  22    11064.11    10456.71    605.11 o
  11   2  22      285.92      467.19    432.47 o
  12   2  22     1733.97     1741.05    607.41 o
  13   2  22       45.77       97.61    499.60 o
  14   2  22     6964.71     6931.76    599.88 o
  15   2  22       17.33      256.77    493.43 o
  16   2  22     7165.22     5431.32    589.64 o
  17   2  22      210.16        0.00    575.70 o
   1   3  22      320.00      370.78    511.23 o
   2   3  22      181.75     1827.62    528.53 o
   3   3  22     2189.30     2134.53    392.71 o
   4   3  22       27.34      346.23    320.04 o
   5   3  22      858.05      385.97    320.94 o
   6   3  22     1507.34      862.70    342.71 o
   7   3  22      317.48      682.44    370.00 o
   8   3  22      291.05      132.69    366.88 o
   9   3  22     2425.33     2191.03    442.78 o
  10   3  22      638.27      623.83    479.04 o
  11   3  22    10842.60    10451.34    642.03 o
  12   3  22     5009.47     5539.43    551.75 o
  13   3  22     3633.30     4807.05    549.16 o
  14   3  22     4122.36     5144.33    563.86 o
  15   3  22     9585.52     9117.21    713.72 o
  16   3  22     2491.58     1631.02    764.38 o
  17   3  22     1986.67     1201.15    542.65 o
   0   4  22     1588.27     2299.53    763.23 o
   1   4  22     2923.01     3425.78    660.74 o
   2   4  22      777.85     1126.64    392.89 o
   3   4  22      208.02        0.00    311.14 o
   4   4  22     4866.99     4686.04    469.41 o
   5   4  22     7554.03     7324.97    471.65 o
   6   4  22     2128.96     2082.10    394.22 o
   7   4  22     2467.39     2527.73    412.69 o
   8   4  22     9071.32     9236.30    575.42 o
   9   4  22        5.65        0.00    422.21 o
  10   4  22     5092.83     5501.61    638.80 o
  11   4  22     9795.62    10314.35    736.06 o
  12   4  22      121.12        0.00    456.31 o
  13   4  22    20565.15    21042.90    903.23 o
  14   4  22     6542.33     5636.04    590.21 o
  15   4  22     9689.79     9924.03    751.64 o
  16   4  22     6680.26     6545.37    632.52 o
   1   5  22     7956.66     7447.09    682.41 o
   2   5  22       35.32        0.00    315.59 o
   3   5  22     2079.07     1762.29    335.45 o
   4   5  22      525.72     1261.92    429.57 o
   5   5  22     3879.84     4573.94    502.62 o
   6   5  22     1323.08     1159.61    577.26 o
   7   5  22     1424.93     1277.28    405.22 o
   8   5  22     4187.82     3703.38    572.36 o
   9   5  22     2387.19     2932.49    585.93 o
  10   5  22       31.32      288.29    450.81 o
  11   5  22     1620.81     1037.63    485.86 o
  12   5  22     3845.36     3745.59    538.92 o
  13   5  22     3668.49     3984.50    554.96 o
  14   5  22     2294.16     2519.62    768.79 o
  15   5  22     7610.46     7238.89    645.76 o
  16   5  22     3988.78     4677.61    876.08 o
   0   6  22      209.55        0.00    541.09 o
   1   6  22     3744.09     3999.48    407.88 o
   2   6  22      106.04        0.00    365.64 o
   3   6  22     6845.43     7503.65    563.14 o
   4   6  22       16.65      847.62    351.64 o
   5   6  22       16.32      418.91    301.82 o
   6   6  22     3919.52     3693.33    399.60 o
   7   6  22        5.18       40.04    348.82 o
   8   6  22       64.77        0.00    408.55 o
   9   6  22     8734.85     8079.81    498.00 o
  10   6  22      845.85      893.91    469.95 o
  11   6  22     2486.88     2413.98    564.22 o
  12   6  22      140.97      499.86    489.89 o
  13   6  22      110.57      303.13    503.27 o
  14   6  22      280.09     1143.24    523.32 o
  15   6  22     4111.20     4544.85    491.68 o
   1   7  22     8887.93     9872.36    547.78 o
   2   7  22     4921.79     5217.58    577.90 o
   3   7  22     4711.29     5217.46    433.43 o
   4   7  22     3791.37     4134.85    426.72 o
   5   7  22     3227.01     3770.06    423.47 o
   6   7  22      136.50        0.00    318.05 o
   7   7  22      610.50     1271.20    338.49 o
   8   7  22     6589.66     8112.27    526.79 o
   9   7  22       21.62      815.88    338.32 o
  10   7  22      644.26     1290.47    355.53 o
  11   7  22     9689.71    11970.72    607.52 o
  12   7  22      611.22      784.54    357.54 o
  13   7  22       79.00        0.00    364.89 o
  14   7  22      231.85     1012.68    385.75 o
   0   8  22      352.84      431.80    481.85 o
   1   8  22     2452.43     2141.16    367.50 o
   2   8  22       75.37      817.37    359.89 o
   3   8  22     3688.55     4746.25    418.88 o
   4   8  22      246.04      935.81    355.85 o
   5   8  22     6940.84     7316.18    623.35 o
   6   8  22     1073.09     1207.26    437.87 o
   7   8  22      172.62      779.92    354.84 o
   8   8  22     1563.84     1796.22    394.78 o
   9   8  22      448.60     1128.68    385.00 o
  10   8  22        0.56      403.65    377.21 o
  11   8  22     3307.36     3825.41    425.83 o
  12   8  22      532.07      696.83    325.40 o
   1   9  22     5915.77     5242.70    456.93 o
   2   9  22        3.78      478.05    386.80 o
   3   9  22      387.75      720.43    387.17 o
   4   9  22      740.84      749.38    389.18 o
   5   9  22     3288.23     2969.96    375.65 o
   6   9  22      126.75      323.18    337.46 o
   7   9  22     1333.87     2072.87    355.03 o
   8   9  22     2004.12     1530.68    332.24 o
   9   9  22      143.65      625.41    313.71 o
  10   9  22       78.43      213.38    323.57 o
   0  10  22      901.12      748.43    534.14 o
   1  10  22     7944.25     7750.45    466.95 o
   2  10  22      490.97      752.01    352.56 o
   3  10  22     3225.29     3598.19    384.55 o
   4  10  22      140.59      883.84    352.20 o
   5  10  22     1239.55      811.02    426.78 o
   6  10  22     3291.73     3606.94    421.00 o
   7  10  22      918.92     1038.13    368.52 o
   8  10  22        8.41       75.93    359.11 o
   1  11  22    10330.16    10953.84    576.16 o
   2  11  22     3743.02     3781.38    454.46 o
   3  11  22     2331.06     1995.71    430.08 o
   1   1  23    15695.82    14700.66    850.90 o
   2   1  23    18384.80    17652.91    936.16 o
   3   1  23     2991.60     2487.75    576.44 o
   4   1  23      125.62      201.54    305.54 o
   5   1  23     2822.67     2491.40    363.43 o
   6   1  23      415.00      209.72    427.55 o
   7   1  23      264.92      314.83    362.68 o
   8   1  23       24.01      394.36    401.34 o
   9   1  23      871.11     1392.12    431.52 o
  10   1  23     7842.12     8170.86    574.54 o
  11   1  23     2354.97     2802.22    485.13 o
  12   1  23      206.46      260.59    461.02 o
  13   1  23      414.40      360.80    516.92 o
  14   1  23     4535.76     3192.84    593.02 o
  15   1  23      175.47      430.05    561.90 o
  16   1  23      129.78      923.15    593.75 o
   0   2  23    54548.30    54569.72   2799.25 o
   1   2  23     5003.89     5645.97    631.25 o
   2   2  23      835.95     1090.19    541.40 o
   3   2  23     3906.69     3583.50    538.94 o
   4   2  23    20296.32    20531.55    736.44 o
   5   2  23     2504.44     2833.56    521.77 o
   6   2  23      141.57        0.00    337.93 o
   7   2  23      717.34      948.55    384.03 o
   8   2  23      705.73     1055.28    399.29 o
   9   2  23    28993.74    27904.79   1232.31 o
  10   2  23     1463.75     1315.36    449.78 o
  11   2  23     1970.11     3195.14    496.09 o
  12   2  23     4100.08     4057.68    578.96 o
  13   2  23     5778.95     6322.04    654.45 o
  14   2  23     1986.62     2496.88    540.51 o
  15   2  23      263.47      811.93    521.70 o
  16   2  23      408.29       87.32    529.72 o
   1   3  23    12134.52    11996.96    792.58 o
   2   3  23    19629.15    19200.33    985.39 o
   3   3  23       10.92        4.81    373.07 o
   4   3  23      115.64      320.87    338.18 o
   5   3  23     2463.21     2168.77    384.06 o
   6   3  23      134.32        0.00    342.90 o
   7   3  23     4116.64     4629.22    659.12 o
   8   3  23      821.49      214.26    391.69 o
   9   3  23     1475.04     1899.08    460.98 o
  10   3  23     7820.23     6419.26    610.51 o
  11   3  23     4461.50     4238.15    532.68 o
  12   3  23     1296.56      567.16    484.28 o
  13   3  23       42.41        0.00    485.06 o
  14   3  23     6530.13     5848.71    605.76 o
  15   3  23      124.26       21.92    522.74 o
   0   4  23      272.96      893.30   1000.48 o
   1   4  23      384.32      870.50    540.07 o
   2   4  23       17.10      603.67    541.15 o
   3   4  23      353.87      917.29    344.77 o
   4   4  23     6734.55     7283.49    560.79 o
   5   4  23      993.44     1513.81    408.31 o
   6   4  23     4722.42     4130.98    463.06 o
   7   4  23       26.35      521.14    404.38 o
   8   4  23       28.95      420.52    425.57 o
   9   4  23      424.67      474.11    452.22 o
  10   4  23     6104.42     5983.52    570.29 o
  11   4  23      277.53      208.77    470.41 o
  12   4  23      568.28        0.00    498.91 o
  13   4  23     1492.44      755.38    553.12 o
  14   4  23    12592.23    12009.31    739.58 o
  15   4  23       68.56        0.00    531.33 o
   1   5  23    12288.87    11027.09    706.11 o
   2   5  23     1144.41     1249.55    343.47 o
   3   5  23    13935.47    13488.78    552.72 o
   4   5  23     1876.89     1674.55    399.84 o
   5   5  23     1093.37     1577.82    522.23 o
   6   5  23      536.83      918.25    432.30 o
   7   5  23     3582.35     3058.19    498.48 o
   8   5  23    10870.48     9058.82    587.93 o
   9   5  23     1412.71     1517.89    477.02 o
  10   5  23     3061.62     3840.67    536.33 o
  11   5  23      892.99     1348.70    500.08 o
  12   5  23    13337.87    10418.59    809.02 o
  13   5  23      615.79       19.71    507.80 o
  14   5  23       32.94        0.00    509.96 o
   0   6  23     5244.20     4855.46    701.07 o
   1   6  23    12515.11    10999.26    616.85 o
   2   6  23     1311.06      748.18    372.35 o
   3   6  23     1808.07     1584.65    356.75 o
   4   6  23       47.02        0.00    389.08 o
   5   6  23      357.26      446.85    324.53 o
   6   6  23    16458.54    16478.64    892.63 o
   7   6  23     1294.49     1470.02    386.05 o
   8   6  23      542.45     1482.99    481.12 o
   9   6  23     4118.91     4408.52    611.60 o
  10   6  23    14575.17    14161.54    748.92 o
  11   6  23     5998.76     5720.56    594.81 o
  12   6  23      275.84     1146.63    519.15 o
  13   6  23     3223.76     3989.55    695.53 o
   1   7  23     9731.27     9976.67    484.21 o
   2   7  23     3520.93     3779.97    436.68 o
   3   7  23      717.89      523.86    409.66 o
   4   7  23    12142.97    12596.20    590.28 o
   5   7  23      537.44      820.12    389.42 o
   6   7  23     7157.28     8308.81    616.78 o
   7   7  23      372.41      790.67    349.94 o
   8   7  23    13363.79    15232.28    854.58 o
   9   7  23     4756.28     4432.33    577.70 o
  10   7  23     2280.61     2306.09    510.62 o
  11   7  23      993.49     1442.00    437.97 o
  12   7  23     4631.23     5184.87    709.57 o
   0   8  23    20949.11    19193.96    969.05 o
   1   8  23     1242.39      973.56    367.17 o
   2   8  23      885.44      461.93    375.45 o
   3   8  23     1628.09     2283.65    397.69 o
   4   8  23     5299.12     5984.86    453.41 o
   5   8  23     1099.05     1764.13    459.56 o
   6   8  23     8251.36     9082.98    924.13 o
   7   8  23     1655.78      875.68    399.68 o
   8   8  23      288.40        0.00    394.67 o
   9   8  23      459.09      316.11    416.53 o
  10   8  23     2115.17     2045.34    417.75 o
   1   9  23      297.43      251.06    401.19 o
   2   9  23    25287.28    27019.15    979.70 o
   3   9  23     1993.42     1975.89    419.88 o
   4   9  23     5106.41     6120.77    484.08 o
   5   9  23       89.14        0.00    351.25 o
   6   9  23     4962.89     5199.92    422.70 o
   7   9  23        5.95      418.04    354.01 o
   8   9  23     2917.61     3293.47    457.04 o
   0  10  23    29319.82    31801.26   1340.01 o
   1  10  23     1202.56     1748.29    394.90 o
   2  10  23     1111.63     1454.35    372.55 o
   3  10  23        8.47      511.03    360.38 o
   4  10  23    10523.32     9759.54    514.96 o
   0   0  24    20462.84    17965.54   1921.79 o
   1   0  24    10403.56    12447.33   1142.40 o
   2   0  24     5544.87     6743.53    963.25 o
   3   0  24    10531.23     9591.04   1070.62 o
   4   0  24     4202.50     4642.32    617.14 o
   5   0  24     6391.26     6274.02    616.74 o
   6   0  24    29354.45    31129.49   1324.76 o
   7   0  24     2354.44     1844.24    551.10 o
   8   0  24     1257.85      527.47    949.57 o
   9   0  24     5638.43     6202.24    757.83 o
  10   0  24     1334.96     1417.30    659.00 o
  11   0  24     4593.84     6033.10    787.38 o
  12   0  24     1418.26      958.62    703.34 o
  13   0  24     1111.35      533.76    698.91 o
  14   0  24    15678.01    15434.01   1141.88 o
  15   0  24    17242.87    18389.26   2565.99 o
   1   1  24     6050.37     6671.85    676.11 o
   2   1  24     6696.12     8037.57    724.92 o
   3   1  24     2119.16     3296.34    649.31 o
   4   1  24    12255.58    11428.63    544.51 o
   5   1  24     4226.55     5100.65    524.81 o
   6   1  24     7756.28     8414.17    513.83 o
   7   1  24     1414.75     1389.54    387.97 o
   8   1  24     1614.84     1666.57    442.23 o
   9   1  24       39.99     1458.18    453.24 o
  10   1  24      452.55      561.45    456.70 o
  11   1  24     1019.39      977.14    606.49 o
  12   1  24     2904.83     1501.45    500.39 o
  13   1  24     8772.33     8389.84    707.11 o
  14   1  24     1295.47     1427.29    583.45 o
  15   1  24      206.62        0.00    687.90 o
   0   2  24       87.75     1446.95    816.94 o
   1   2  24     4431.11     6307.77    665.29 o
   2   2  24     1610.65     1146.72    567.79 o
   3   2  24      732.10      341.05    568.52 o
   4   2  24        9.35        0.00    343.29 o
   5   2  24     5863.66     6181.60    528.43 o
   6   2  24     1862.46     2035.45    387.91 o
   7   2  24     1534.97      720.95    403.41 o
   8   2  24      993.53      819.72    409.37 o
   9   2  24     2775.65     2973.78    487.99 o
  10   2  24     3757.87     3191.47    503.94 o
  11   2  24     6773.47     7124.97    591.20 o
  12   2  24        5.83        0.00    519.39 o
  13   2  24      207.76      185.92    656.31 o
  14   2  24      253.46     1421.83    539.16 o
   1   3  24     2160.73     2826.94    617.05 o
   2   3  24      842.72     1103.43    567.30 o
   3   3  24    16836.80    17187.48    805.64 o
   4   3  24      164.94        0.00    350.54 o
   5   3  24     5395.20     6525.92    664.65 o
   6   3  24      133.80      828.59    392.44 o
   7   3  24    14571.72    14721.85    663.45 o
   8   3  24     6222.39     5806.04    504.68 o
   9   3  24    16145.15    17147.94    877.29 o
  10   3  24       47.77        0.00    510.43 o
  11   3  24     3863.22     4543.07    557.15 o
  12   3  24    15709.73    17189.73    838.66 o
  13   3  24     9379.59     9290.43    674.99 o
  14   3  24       22.54      302.74    523.35 o
   0   4  24      746.11     1879.10   1479.13 o
   1   4  24     2416.05     3151.24    611.91 o
   2   4  24      839.08      622.69    437.95 o
   3   4  24     1988.31     4308.73    487.39 o
   4   4  24       70.66        0.00    364.11 o
   5   4  24     7614.82     6986.65    497.48 o
   6   4  24     5624.00     5773.36    510.42 o
   7   4  24     9733.40     9515.97    583.38 o
   8   4  24       10.33      937.18    537.16 o
   9   4  24     2724.05     2417.94    506.20 o
  10   4  24     2665.94     2490.17    519.52 o
  11   4  24     5573.85     5045.01    578.79 o
  12   4  24       31.16      212.20    705.46 o
  13   4  24       20.09        0.00    510.98 o
   1   5  24       31.80      201.38    403.81 o
   2   5  24      652.76      634.50    563.41 o
   3   5  24     6372.34     6157.47    467.84 o
   4   5  24     5267.43     4629.56    471.37 o
   5   5  24     3275.98     3537.59    490.01 o
   6   5  24     2194.19     2284.20    540.08 o
   7   5  24     5402.68     6554.83    572.71 o
   8   5  24       31.55      853.78    498.44 o
   9   5  24     3034.52     3728.58    544.96 o
  10   5  24     2568.95     2587.25    533.04 o
  11   5  24      414.05      321.30    510.85 o
  12   5  24     9016.64     9306.21    689.59 o
   0   6  24    15850.63    15888.83   1033.59 o
   1   6  24     1659.58     1099.34    421.77 o
   2   6  24     1497.78     1537.98    400.82 o
   3   6  24      290.68      267.67    386.75 o
   4   6  24     7569.88     7633.25    498.76 o
   5   6  24     5105.87     5397.74    462.73 o
   6   6  24      156.72        0.00    384.56 o
   7   6  24        4.00        0.00    377.97 o
   8   6  24      515.12      138.19    476.96 o
   9   6  24     2140.11     2727.99    535.77 o
  10   6  24       53.26        0.00    510.81 o
  11   6  24       33.55      123.34    606.77 o
   1   7  24        3.01      485.16    346.82 o
   2   7  24    10645.01    11016.96    799.94 o
   3   7  24      212.90        0.00    424.30 o
   4   7  24        8.06      539.99    427.05 o
   5   7  24     2566.34     2937.90    441.63 o
   6   7  24      252.73      288.54    468.86 o
   7   7  24      147.41      344.58    362.42 o
   8   7  24     1344.77      782.88    479.33 o
   9   7  24     5768.73     6948.67    547.28 o
  10   7  24     1674.66     1136.93    583.21 o
   0   8  24      420.06      477.63    727.23 o
   1   8  24      247.73      523.04    369.18 o
   2   8  24      106.18      589.29    392.04 o
   3   8  24     1558.61     1753.60    402.72 o
   4   8  24      586.19     1172.27    461.03 o
   5   8  24      381.43      345.11    462.79 o
   6   8  24     3611.60     4618.64    600.52 o
   7   8  24     2744.16     3192.66    558.48 o
   8   8  24      521.98     1091.59    434.92 o
   1   9  24       59.13     1062.29    424.49 o
   2   9  24      473.64      713.31    445.85 o
   3   9  24      852.13      749.37    424.01 o
   4   9  24     3282.46     4557.99    464.58 o
   1   1  25     4625.60     3996.49    648.98 o
   2   1  25      555.44     1800.53    603.38 o
   3   1  25      178.86      303.27    633.73 o
   4   1  25       89.24       55.94    562.24 o
   5   1  25     9406.92     9512.02    535.45 o
   6   1  25     6217.55     6167.89    460.88 o
   7   1  25        4.85        0.00    400.05 o
   8   1  25      143.82      320.27    442.87 o
   9   1  25     4422.01     4214.20    522.89 o
  10   1  25     7953.79     7175.21    590.71 o
  11   1  25      100.96        0.00    483.22 o
  12   1  25       49.82       51.52    492.36 o
  13   1  25      154.34        0.00    622.26 o
   0   2  25    27310.64    28649.74   1809.34 o
   1   2  25     1425.94     1094.03    614.69 o
   2   2  25       17.57      109.61    682.56 o
   3   2  25    11816.08    12426.21    854.99 o
   4   2  25     3142.27     2568.37    420.17 o
   5   2  25      406.55      707.92    404.94 o
   6   2  25      401.43        0.00    378.27 o
   7   2  25     5635.89     4932.39    484.47 o
   8   2  25     3446.75     2696.28    494.06 o
   9   2  25      334.40        0.00    457.74 o
  10   2  25      198.76      711.42    482.49 o
  11   2  25      120.95     1256.37    568.77 o
  12   2  25     8121.58     7836.53    700.66 o
  13   2  25      228.06        0.00    527.28 o
   1   3  25     6199.29     6611.21   1151.13 o
   2   3  25     1899.55     2726.07    644.97 o
   3   3  25     2383.11     3064.68    498.60 o
   4   3  25     1723.79     1769.55    422.59 o
   5   3  25     5168.73     4588.82    630.32 o
   6   3  25     6056.90     6131.12    531.34 o
   7   3  25     1959.12     2079.73    523.86 o
   8   3  25      460.32      114.27    428.86 o
   9   3  25      350.37        0.00    525.41 o
  10   3  25     8737.25     9014.57   1071.20 o
  11   3  25       93.02        0.00    492.40 o
  12   3  25      116.64        0.00    517.87 o
   0   4  25       12.79        0.00   1345.98 o
   1   4  25     2006.92     2237.69    636.83 o
   2   4  25     1433.71     1575.93    486.38 o
   3   4  25      180.23      554.60    404.19 o
   4   4  25       74.39      336.74    394.41 o
   5   4  25     6481.17     6009.51    751.02 o
   6   4  25    11287.61    11588.30    654.15 o
   7   4  25     2535.48     2893.96    738.81 o
   8   4  25      830.20      766.72    466.50 o
   9   4  25     2095.73     1670.51    652.91 o
  10   4  25     1553.40     1128.75    527.47 o
  11   4  25     3776.32     3295.05    623.17 o
   1   5  25       24.62      696.58    387.21 o
   2   5  25       57.37        0.00    361.03 o
   3   5  25     7152.09     8031.06    574.45 o
   4   5  25     2426.08     2132.66    449.40 o
   5   5  25     9426.04    10198.77    630.32 o
   6   5  25     1692.14     1205.23    483.88 o
   7   5  25     9461.82    10586.03    664.49 o
   8   5  25     1177.94      766.71    512.38 o
   9   5  25    17217.68    17529.24    842.84 o
  10   5  25     4565.72     5365.58    690.51 o
   0   6  25    16206.05    15800.68   1067.43 o
   1   6  25     3564.57     3167.77    513.35 o
   2   6  25      208.56        0.00    572.42 o
   3   6  25     1523.14     1882.46    427.14 o
   4   6  25     2404.22     3125.10    763.61 o
   5   6  25    14380.83    13687.23    640.62 o
   6   6  25     1238.06     1880.13    428.75 o
   7   6  25    13956.82    14127.26    740.71 o
   8   6  25      851.32     1164.23    516.09 o
   9   6  25     5332.28     5810.51    651.30 o
   1   7  25      650.00      774.02    366.65 o
   2   7  25     4597.83     4688.79    709.97 o
   3   7  25     8534.53     8418.42    681.44 o
   4   7  25      465.50      554.93    552.58 o
   5   7  25     1784.24     1718.26    604.62 o
   6   7  25      978.61      895.78    432.95 o
   7   7  25     6132.49     5383.47    602.83 o
   0   8  25     1996.30     1803.52    711.65 o
   1   8  25     5326.21     4811.10    484.60 o
   2   8  25     1908.88     2999.90    438.84 o
   3   8  25     2586.78     1812.99    418.58 o
   4   8  25      793.08     1354.10    412.38 o
   0   0  26    41291.57    35873.50   2987.06 o
   1   0  26      818.34        0.00   1097.65 o
   2   0  26     5162.27     4530.35    979.73 o
   3   0  26      338.28      353.08   1097.65 o
   4   0  26    19473.07    18931.12   1335.42 o
   5   0  26      322.45     1794.87    638.68 o
   6   0  26    25299.80    25063.73   1198.93 o
   7   0  26      571.59       41.26    675.29 o
   8   0  26     2828.78     3653.68   1057.98 o
   9   0  26     6415.68     4980.78   1219.81 o
  10   0  26       43.60        0.00    669.52 o
  11   0  26      232.24        0.00    847.25 o
   1   1  26       87.16      126.77    612.53 o
   2   1  26    16909.03    17269.51   1140.15 o
   3   1  26     1750.05     1849.93    637.56 o
   4   1  26     2972.04     3037.33    452.75 o
   5   1  26      288.34      158.88    427.77 o
   6   1  26     3560.57     3860.67    469.74 o
   7   1  26     5344.51     4432.12    489.49 o
   8   1  26      297.80        0.00    669.54 o
   9   1  26      378.74      509.39    483.69 o
  10   1  26      481.92      261.83    494.54 o
  11   1  26     3142.00     2554.20    542.70 o
   0   2  26     9957.09    11170.25   1885.81 o
   1   2  26     3071.65     2903.70    655.91 o
   2   2  26      774.71     1470.59    638.65 o
   3   2  26        3.93      574.90    482.35 o
   4   2  26     2581.21     2292.83    440.71 o
   5   2  26     4032.06     4251.90    463.43 o
   6   2  26     4180.20     4051.55    519.55 o
   7   2  26      189.72      248.27    430.25 o
   8   2  26        7.84        0.00    479.62 o
   9   2  26     5495.67     5061.23    556.81 o
  10   2  26     6526.78     6013.31    596.86 o
   1   3  26     1944.73     3029.37    872.68 o
   2   3  26     1305.68     1860.76    697.10 o
   3   3  26     3194.81     3928.74    459.08 o
   4   3  26    14208.41    14880.25    962.99 o
   5   3  26      175.75      416.14    458.63 o
   6   3  26      164.71        0.00    558.77 o
   7   3  26     1202.60      347.52    700.89 o
   8   3  26    20155.26    19098.73    849.49 o
   9   3  26     1329.39     1705.57    567.77 o
  10   3  26      551.20      512.24    575.65 o
   0   4  26     2215.86     1432.52    973.84 o
   1   4  26     3262.55     3190.49    705.13 o
   2   4  26    10000.48    10393.31    588.89 o
   3   4  26     1017.27      745.36    460.27 o
   4   4  26      575.40      712.97    599.26 o
   5   4  26     5787.49     5841.11    608.40 o
   6   4  26    53926.22    53377.12   3410.35 o
   7   4  26     2847.92     3687.20    585.06 o
   8   4  26      785.65      898.49    556.80 o
   9   4  26       12.40      430.45    515.20 o
   1   5  26     6822.29     6714.13    450.56 o
   2   5  26      336.68      693.96    521.99 o
   3   5  26     3635.06     3958.83    601.97 o
   4   5  26    13803.33    15561.47    830.03 o
   5   5  26     1045.85     1531.67    492.49 o
   6   5  26      738.90     1114.00    503.12 o
   7   5  26      502.53      644.90    507.89 o
   8   5  26    10137.61     8256.24    801.59 o
   0   6  26     1054.54      637.61    508.88 o
   1   6  26      188.66        0.00    413.23 o
   2   6  26        0.82        0.00    409.61 o
   3   6  26      887.57      538.55    428.19 o
   4   6  26     1261.83     1069.07    462.81 o
   5   6  26      178.18      345.27    426.53 o
   6   6  26       80.17      118.55    501.97 o
   1   7  26      176.63      382.99    382.10 o
   2   7  26        9.85      118.94    392.76 o
   1   1  27       22.71     1207.51    730.84 o
   2   1  27     2657.56     3778.47    689.92 o
   3   1  27      354.51      454.50    493.08 o
   4   1  27       74.52        0.00    428.73 o
   5   1  27       98.12      245.73    449.64 o
   6   1  27     1414.82     1215.03    448.29 o
   7   1  27      102.85        0.00    426.92 o
   8   1  27     1429.04      830.06    495.45 o
   0   2  27      277.52      653.52    921.04 o
   1   2  27     5699.30     5730.41    730.56 o
   2   2  27      530.26      799.75    651.86 o
   3   2  27      137.46      740.46    416.45 o
   4   2  27     3283.35     3779.63    568.39 o
   5   2  27     6379.61     7577.40    577.87 o
   6   2  27      107.68        0.00    462.94 o
   7   2  27     2965.06     3550.90    530.70 o
   8   2  27     6186.69     6041.82    585.80 o
   1   3  27      487.07      782.23    667.48 o
   2   3  27      210.71      943.42    705.42 o
   3   3  27      544.43      553.46    568.14 o
   4   3  27     1537.33     2231.28    472.72 o
   5   3  27     1796.93     2404.36    510.20 o
   6   3  27     2895.46     2282.88    552.58 o
   7   3  27     2487.15     2772.03    569.08 o
   0   4  27      473.89      730.63    944.65 o
   1   4  27      333.34     1133.40    689.29 o
   2   4  27     1378.84     2371.49    461.84 o
   3   4  27     2508.61     1655.79    463.86 o
   4   4  27      956.78      886.29    552.19 o
   5   4  27       92.21        0.00    490.87 o
   6   4  27     9659.72    10146.12    664.56 o
   1   5  27     1374.77     1539.67    448.88 o
   2   5  27    12822.28    12779.96    580.94 o
   3   5  27      100.46      475.20    434.13 o
   0   0  28      593.95      439.06   1338.78 o
   1   0  28     8613.75     9712.09   2681.16 o
   2   0  28       69.38     1208.14   1022.08 o
   3   0  28    14202.09    12062.02   1317.14 o
   4   0  28      425.03      197.92    639.30 o
   1   1  28    18021.80    16329.49   1021.51 o
   2   1  28       47.95        0.00    711.92 o
   3   1  28     6881.12     6885.60    540.35 o
   4   1  28      171.61      176.79    520.39 o
   0   2  28     4086.30     4777.56   1099.91 o
   1   2  28     3056.69     2843.06    722.14 o
   2   2  28      754.79     3109.76    882.03 o
   3   2  28      620.13      489.43    443.46 o
   1   3  28     2250.51     2350.25    723.00 o
 
